# Supplementary material for: Neuroanatomy of the late Cretaceous Thescelosaurus neglectus (Neornithischia: Thescelosauridae) reveals novel ecological specialisations within Dinosauria
Source: Sci Rep. 2023 Nov 6;13:19224. doi: 10.1038/s41598-023-45658-3 (PMC10628235; doi:10.1038/s41598-023-45658-3)
Supplement: Supplementary file 2 — Supplementary Information 2. [file 41598_2023_45658_MOESM2_ESM.txt]

#NEXUS
[R-package APE, Fri Jan 15 13:30:36 2021]
BEGIN TAXA;
	DIMENSIONS NTAX = 447;
	TAXLABELS
		Aardonyx_celestae
		Abelisaurus_comahuensis
		Abrictosaurus_consors
		Abydosaurus_mcintoshi
		Achelousaurus_horneri
		Acrocanthosaurus_atokensis
		Adeopapposaurus_mognai
		Afrovenator_abakensis
		Agilisaurus_louderbacki
		Ajancingenia_yanshini
		Alamosaurus_sanjuanensis
		Albertosaurus_sarcophagus
		Alioramus_altai
		Alioramus_remotus
		Allosaurus_fragilis
		Altirhinus_kurzanovi
		Alxasaurus_elesitaiensis
		Amargasaurus_cazaui
		Ampelosaurus_atacis
		Amurosaurus_riabinini
		Anchiceratops_ornatus
		Anchiornis_huxleyi
		Anchisaurus_polyzelus
		Ankylosaurus_magniventris
		Anodontosaurus_lambei
		Anserimimus_planinychus
		Antarctosaurus_brasilensis
		Antarctosaurus_wichmannianus
		Antetonitrus_ingenipes
		Anzu_wyliei
		Aorun_zhaoi
		Apatoraptor_pennatus
		Apatosaurus_ajax
		Apatosaurus_louisae
		Appalachiosaurus_montgomeriensis
		Aquilops_americanus
		Aralosaurus_tuberiferus
		Archaeoceratops_oshimai
		Archaeoceratops_yujingziensis
		Archaeopteryx_lithographica
		Arcovenator_escotae
		Arcusaurus_pereirabdalorum
		Arenysaurus_ardevoli
		Atlasaurus_imelakei
		Atrociraptor_marshalli
		Aucasaurus_garridoi
		Auroraceratops_rugosus
		Aurornis_xui
		Australovenator_wintonensis
		Avimimus_portentosus
		Bagaceratops_rozhdestvenskyi
		Bambiraptor_feinbergi
		Banji_long
		Barosaurus_lentus
		Baryonyx_walkeri
		Beipiaosaurus_inexpectus
		Beipiaosaurus_sp.
		Beishanlong_grandis
		Berberosaurus_liassicus
		Bistahieversor_sealeyi
		Bonatitan_reigi
		Bonitasaura_salgadoi
		Brachiosaurus_sp.
		Brachylophosaurus_canadensis
		Brasilotitan_nemophagus
		Brontosaurus_excelsus
		Brontosaurus_parvus
		Buitreraptor_gonzalezorum
		Buriolestes_schultzi
		Byronosaurus_jaffei
		Caenagnathasia_martinsoni
		Caenagnathus_collinsi
		Camarasaurus_grandis
		Camarasaurus_lentus
		Camarasaurus_supremus
		Camposaurus_arizonensis
		Carcharodontosaurus_saharicus
		Carnotaurus_sastrei
		Cathayornis_yandica
		Cathetosaurus_lewisi
		Caudipteryx_sp.
		Caudipteryx_zoui
		Cedarosaurus_weiskopfae
		Centrosaurus_apertus
		Ceratosaurus_nasicornis
		Cetiosauriscus_stewarti
		Cetiosaurus_oxoniensis
		Changchunsaurus_parvus
		Chaoyangosaurus_liaosiensis
		Chasmosaurus_belli
		Chilesaurus_diegosuarezi
		Chinshakiangosaurus_chunghoensis
		Chirostenotes_pergracilis
		Chromogisaurus_novasi
		Chuanjiesaurus_anaensis
		Chubutisaurus_insignis
		Chuxiongosaurus_lufengensis
		Citipati_osmolskae
		Coahuilaceratops_magnacuerna
		Coelophysis_bauri
		Coelophysis_kayentakatae
		Coloradisaurus_brevis
		Comahuesaurus_windhauseni
		Compsognathus_longipes
		Concavenator_corcovatus
		Conchoraptor_gracilis
		Confuciusornis_dui
		Corythosaurus_sp.
		Cryolophosaurus_ellioti
		Daemonosaurus_chauliodus
		Daspletosaurus_horneri
		Daspletosaurus_torosus
		Deinocheirus_mirificus
		Deinonychus_antirrhopus
		Demandasaurus_darwini
		Diamantinasaurus_matildae
		Dicraeosaurus_hansemanni
		Dilong_paradoxus
		Dilophosaurus_wetherilli
		Diplodocus_carnegii
		Dracoraptor_hanigani
		Dracovenator_regenti
		Dreadnoughtus_schrani
		Dromaeosaurus_albertensis
		Dromiceimimus_brevitertius
		Dryosaurus_altus
		Dubreuillosaurus_valesdunensis
		Duriavenator_hesperis
		Dysalotosaurus_lettowvorbecki
		Edmontonia_rugosidens
		Edmontosaurus_annectens
		Edmontosaurus_regalis
		Efraasia_minor
		Einiosaurus_procurvicornis
		Ekrixinatosaurus_novasi
		Elaphrosaurus_bambergi
		Elmisaurus_rarus
		Emausaurus_ernsti
		Enigmosaurus_mongoliensis
		Eoabelisaurus_mefi
		Eodromaeus_murphi
		Eolambia_caroljonesa
		Eoraptor_lunensis
		Eosinopteryx_brevipenna
		Eotrachodon_orientalis
		Epachthosaurus_sciuttoi
		Epichirostenotes_curriei
		Epidexipteryx_hui
		Equijubus_normani
		Erliansaurus_bellamanus
		Erlikosaurus_andrewsi
		Eucnemesaurus_fortis
		Euhelopus_zdanskyi
		Euoplocephalus_tutus
		Europasaurus_holgeri
		Eustreptospondylus_oxoniensis
		Falcarius_utahensis
		Ferganasaurus_verzilini
		Fruitadens_haagarorum
		Fukuisaurus_tetoriensis
		Fukuititan_nipponensis
		Futalognkosaurus_dukei
		Galeamopus_hayi
		Galeamopus_sp.
		Gallimimus_bullatus
		Ganzhousaurus_nankangensis
		Gargoyleosaurus_parkpinorum
		Garudimimus_brevipes
		Gasparinisaura_cincosaltensis
		Gastonia_burgei
		Genyodectes_serus
		Giganotosaurus_carolinii
		Gigantoraptor_erlianensis
		Giraffatitan_brancai
		Gobivenator_mongoliensis
		Gorgosaurus_libratus
		Goyocephale_lattimorei
		Gryposaurus_monumentensis
		Gryposaurus_notabilis
		Guanlong_wucaii
		Hagryphus_giganteus
		Haplocheirus_sollers
		Harpymimus_okladnikovi
		Haya_griva
		Herrerasaurus_ischigualastensis
		Hesperornis_regalis
		Hesperosaurus_mjosi
		Heterodontosaurus_tucki
		Hexinlusaurus_multidens
		Heyuannia_huangi
		Huanansaurus_ganzhouensis
		Huaxiagnathus_orientalis
		Huayangosaurus_taibaii
		Hungarosaurus_tormai
		Hypacrosaurus_altispinus
		Hypacrosaurus_stebingeri
		Hypsilophodon_foxii
		Ichthyornis_dispar
		Iguanodon_bernissartensis
		Incisivosaurus_gauthieri
		Irritator_challengeri
		Jainosaurus_septentrionalis
		Janenschia_robusta
		Jeholornis_prima
		Jeholosaurus_shangyuanensis
		Jianchangornis_microdonta
		Jianchangosaurus_yixianensis
		Jiangxisaurus_ganzhouensis
		Jinfengopteryx_elegans
		Jingshanosaurus_xinwaensis
		Jinzhousaurus_yangi
		Jobaria_tiguidensis
		Kaatedocus_siberi
		Karongasaurus_gittelmani
		Kentrosaurus_aethiopicus
		Khaan_mckennai
		Kileskus_aristotocus
		Klamelisaurus_gobiensis
		Kosmoceratops_richardsoni
		Kotasaurus_yamanpalliensis
		Kritosaurus_navajovius
		Kryptops_palaios
		Kunbarrasaurus_ieversi
		Lambeosaurus_sp.
		Lamplughsaura_dharmaramensis
		Lanzhousaurus_magnidens
		Lapparentosaurus_madagascariensis
		Leptoceratops_gracilis
		Leptorhynchos_elegans
		Leptorhynchos_gaddisi
		Leshansaurus_qianweiensis
		Lesothosaurus_diagnosticus
		Lessemsaurus_sauropoides
		Leyesaurus_marayensis
		Liaoceratops_yanzigouensis
		Ligabuesaurus_leanzai
		Liliensternus_liliensterni
		Limaysaurus_tessonei
		Limusaurus_inextricabilis
		Lirainosaurus_astibiae
		Longicrusavis_houi
		Longipteryx_chaoyangensis
		Lourinhasaurus_alenquerensis
		Lufengosaurus_huenei
		Lurdusaurus_arenatus
		Lythronax_argestes
		Machairasaurus_leptonychus
		Magyarosaurus_dacus
		Maiasaura_peeblesorum
		Majungasaurus_crenatissimus
		Malawisaurus_dixeyi
		Mamenchisaurus_constructus
		Mamenchisaurus_jingyanensis
		Mamenchisaurus_sinocanadorum
		Mamenchisaurus_youngi
		Manidens_condorensis
		Mantellisaurus_atherfieldensis
		Mapusaurus_roseae
		Marshosaurus_bicentesimus
		Masiakasaurus_knopfleri
		Massospondylus_carinatus
		Massospondylus_kaalae
		Megalosaurus_bucklandii
		Megapnosaurus_rhodesiensis
		Mei_long
		Melanorosaurus_readi
		Microraptor_zhaoianus
		Microvenator_celer
		Monolophosaurus_jiangi
		Mosaiceratops_azumai
		Murusraptor_barrosaensis
		Mussaurus_patagonicus
		Mymoorapelta_maysi
		Nankangia_jianxiensis
		Nanosaurus_agilis
		Nanshiungosaurus_brevispinus
		Neimongosaurus_yangi
		Nemegtomaia_barsboldi
		Nemegtosaurus_mongoliensis
		Neovenator_salerii
		Neuquensaurus_australis
		Nigersaurus_taqueti
		Noasaurus_leali
		Normanniasaurus_genceyi
		Nothronychus_graffami
		Nothronychus_mckinleyi
		Nqwebasaurus_thwazi
		Olorotitan_arharensis
		Omeisaurus_junghsiensis
		Omeisaurus_maoianus
		Omeisaurus_tianfuensis
		Opisthocoelicaudia_skarzynskii
		Orkoraptor_burkei
		Ornitholestes_hermanni
		Ornithomimus_edmontonicus
		Orodromeus_makelai
		Ouranosaurus_nigeriensis
		Oviraptor_philoceratops
		Pachycephalosaurus_wyomingensis
		Pachyrhinosaurus_canadensis
		Pachyrhinosaurus_lakustai
		Pampadromaeus_barberenai
		Panguraptor_lufengensis
		Panoplosaurus_mirus
		Panphagia_protos
		Pantydraco_caducus
		Paralititan_stromeri
		Parasaurolophus_tubicen
		Parasaurolophus_walkeri
		Parksosaurus_warreni
		Patagosaurus_fariasi
		Pawpawsaurus_campbelli
		Pelecanimimus_polyodon
		Pengornis_houi
		Phuwiangosaurus_sirindhornae
		Piatnitzkysaurus_floresi
		Pinacosaurus_grangeri
		Pinacosaurus_mephistocephalus
		Plateosauravus_cullingworthi
		Plateosaurus_engelhardti
		Plateosaurus_erlenbergiensis
		Pleurocoelus_nanus
		Prenocephale_prenes
		Prenoceratops_pieganensis
		Probactrosaurus_gobiensis
		Proceratosaurus_bradleyi
		Procompsognathus_triassicus
		Prosaurolophus_maximus
		Protarchaeopteryx_robusta
		Protoceratops_andrewsi
		Protoceratops_hellenikorhinus
		Protohadros_byrdi
		Protopteryx_fengningensis
		Psittacosaurus_lujiatunensis
		Psittacosaurus_meileyingensis
		Psittacosaurus_mongoliensis
		Psittacosaurus_neimongoliensis
		Psittacosaurus_sibiricus
		Psittacosaurus_sinensis
		Quaesitosaurus_orientalis
		Rapaxavis_pani
		Rapetosaurus_krausei
		Rinchenia_mongoliensis
		Rinconsaurus_caudamirus
		Riojasaurus_incertus
		Ruehleia_bedheimensis
		Rugops_primus
		Rukwatitan_bisepultus
		Saichania_chulsanensis
		Saltasaurus_loricatus
		Sanjuansaurus_gordilloi
		Sapeornis_chaoyangensis
		Sarahsaurus_aurifontanalis
		Sarmientosaurus_musacchioi
		Saturnalia_tupiniquim
		Saurolophus_angustirostris
		Saurolophus_osborni
		Sauropelta_edwardsorum
		Sauroposeidon_proteles
		Saurornithoides_mongoliensis
		Saurornitholestes_langstoni
		Scelidosaurus_harrisonii
		Schizooura_lii
		Segnosaurus_galbinensis
		Shamosaurus_scutatus
		Shenqiornis_mengi
		Shenzhousaurus_orientalis
		Shixinggia_oblita
		Shunosaurus_lii
		Shuvuuia_deserti
		Similicaudipteryx_yixianensis
		Sinornithoides_youngi
		Sinornithomimus_dongi
		Sinornithosaurus_millenii
		Sinosauropteryx_prima
		Sinotyrannus_kazuoensis
		Sinovenator_changii
		Sinraptor_dongi
		Sinraptor_hepingensis
		Sinusonasus_magnodens
		Skorpiovenator_bustingorryi
		Spinosaurus_aegyptiacus
		Staurikosaurus_pricei
		Stegoceras_validum
		Stegosaurus_stenops
		Struthiomimus_altus
		Struthiosaurus_transylvanicus
		Styracosaurus_albertensis
		Suchomimus_tenerensis
		Sulcavis_geeorum
		Suuwassea_emilieae
		Suzhousaurus_megatherioides
		Talarurus_plicatospineus
		Tapuiasaurus_macedoi
		Tarbosaurus_bataar
		Tarchia_kielanae
		Tarchia_teresae
		Tawa_hallae
		Tazoudasaurus_naimi
		Tehuelchesaurus_benitezii
		Tenontosaurus_tilletti
		Tethyshadros_insularis
		Thecodontosaurus_antiquus
		Therizinosaurus_cheloniformis
		Thescelosaurus_assiniboiensis
		Thescelosaurus_neglectus
		Tianyulong_confuciusi
		Titanoceratops_ouranos
		Tongtianlong_limosus
		Tornieria_africana
		Torvosaurus_gurneyi
		Torvosaurus_tanneri
		Triceratops_sp.
		Triceratops_horridus
		Latenivenatrix_mcmasterae
		Tsaagan_mangas
		Tsintaosaurus_spinorhinus
		Turiasaurus_riodevensis
		Tyrannosaurus_rex
		Udanoceratops_tschizhovi
		Unaysaurus_tolentinoi
		UNSM_2672
		Utahceratops_gettyi
		Vagaceratops_irvinensis
		Velociraptor_mongoliensis
		Vulcanodon_karibaensis
		Wannanosaurus_yansiensis
		Wiehenvenator_albati
		Wulatelong_gobiensis
		Xiaotingia_zhengi
		Xiongguanlong_baimoensis
		Xixiasaurus_henanensis
		Yangchuanosaurus_shangyouensis
		Yanornis_martini
		Yi_qi
		Yinlong_downsi
		Yuanmousaurus_jiangyiensis
		Yulong_mini
		Yunnanosaurus_huangi
		Zalmoxes_robustus
		Zanabazar_junior
		Zephyrosaurus_schaffi
		Zhenyuanlong_suni
		Zhongjianornis_yangi
		Zhouornis_hani
		Zuolong_salleei
		Zupaysaurus_rougieri
	;
END;
BEGIN TREES;
	TRANSLATE
		1	Aardonyx_celestae,
		2	Abelisaurus_comahuensis,
		3	Abrictosaurus_consors,
		4	Abydosaurus_mcintoshi,
		5	Achelousaurus_horneri,
		6	Acrocanthosaurus_atokensis,
		7	Adeopapposaurus_mognai,
		8	Afrovenator_abakensis,
		9	Agilisaurus_louderbacki,
		10	Ajancingenia_yanshini,
		11	Alamosaurus_sanjuanensis,
		12	Albertosaurus_sarcophagus,
		13	Alioramus_altai,
		14	Alioramus_remotus,
		15	Allosaurus_fragilis,
		16	Altirhinus_kurzanovi,
		17	Alxasaurus_elesitaiensis,
		18	Amargasaurus_cazaui,
		19	Ampelosaurus_atacis,
		20	Amurosaurus_riabinini,
		21	Anchiceratops_ornatus,
		22	Anchiornis_huxleyi,
		23	Anchisaurus_polyzelus,
		24	Ankylosaurus_magniventris,
		25	Anodontosaurus_lambei,
		26	Anserimimus_planinychus,
		27	Antarctosaurus_brasilensis,
		28	Antarctosaurus_wichmannianus,
		29	Antetonitrus_ingenipes,
		30	Anzu_wyliei,
		31	Aorun_zhaoi,
		32	Apatoraptor_pennatus,
		33	Apatosaurus_ajax,
		34	Apatosaurus_louisae,
		35	Appalachiosaurus_montgomeriensis,
		36	Aquilops_americanus,
		37	Aralosaurus_tuberiferus,
		38	Archaeoceratops_oshimai,
		39	Archaeoceratops_yujingziensis,
		40	Archaeopteryx_lithographica,
		41	Arcovenator_escotae,
		42	Arcusaurus_pereirabdalorum,
		43	Arenysaurus_ardevoli,
		44	Atlasaurus_imelakei,
		45	Atrociraptor_marshalli,
		46	Aucasaurus_garridoi,
		47	Auroraceratops_rugosus,
		48	Aurornis_xui,
		49	Australovenator_wintonensis,
		50	Avimimus_portentosus,
		51	Bagaceratops_rozhdestvenskyi,
		52	Bambiraptor_feinbergi,
		53	Banji_long,
		54	Barosaurus_lentus,
		55	Baryonyx_walkeri,
		56	Beipiaosaurus_inexpectus,
		57	Beipiaosaurus_sp.,
		58	Beishanlong_grandis,
		59	Berberosaurus_liassicus,
		60	Bistahieversor_sealeyi,
		61	Bonatitan_reigi,
		62	Bonitasaura_salgadoi,
		63	Brachiosaurus_sp.,
		64	Brachylophosaurus_canadensis,
		65	Brasilotitan_nemophagus,
		66	Brontosaurus_excelsus,
		67	Brontosaurus_parvus,
		68	Buitreraptor_gonzalezorum,
		69	Buriolestes_schultzi,
		70	Byronosaurus_jaffei,
		71	Caenagnathasia_martinsoni,
		72	Caenagnathus_collinsi,
		73	Camarasaurus_grandis,
		74	Camarasaurus_lentus,
		75	Camarasaurus_supremus,
		76	Camposaurus_arizonensis,
		77	Carcharodontosaurus_saharicus,
		78	Carnotaurus_sastrei,
		79	Cathayornis_yandica,
		80	Cathetosaurus_lewisi,
		81	Caudipteryx_sp.,
		82	Caudipteryx_zoui,
		83	Cedarosaurus_weiskopfae,
		84	Centrosaurus_apertus,
		85	Ceratosaurus_nasicornis,
		86	Cetiosauriscus_stewarti,
		87	Cetiosaurus_oxoniensis,
		88	Changchunsaurus_parvus,
		89	Chaoyangosaurus_liaosiensis,
		90	Chasmosaurus_belli,
		91	Chilesaurus_diegosuarezi,
		92	Chinshakiangosaurus_chunghoensis,
		93	Chirostenotes_pergracilis,
		94	Chromogisaurus_novasi,
		95	Chuanjiesaurus_anaensis,
		96	Chubutisaurus_insignis,
		97	Chuxiongosaurus_lufengensis,
		98	Citipati_osmolskae,
		99	Coahuilaceratops_magnacuerna,
		100	Coelophysis_bauri,
		101	Coelophysis_kayentakatae,
		102	Coloradisaurus_brevis,
		103	Comahuesaurus_windhauseni,
		104	Compsognathus_longipes,
		105	Concavenator_corcovatus,
		106	Conchoraptor_gracilis,
		107	Confuciusornis_dui,
		108	Corythosaurus_sp.,
		109	Cryolophosaurus_ellioti,
		110	Daemonosaurus_chauliodus,
		111	Daspletosaurus_horneri,
		112	Daspletosaurus_torosus,
		113	Deinocheirus_mirificus,
		114	Deinonychus_antirrhopus,
		115	Demandasaurus_darwini,
		116	Diamantinasaurus_matildae,
		117	Dicraeosaurus_hansemanni,
		118	Dilong_paradoxus,
		119	Dilophosaurus_wetherilli,
		120	Diplodocus_carnegii,
		121	Dracoraptor_hanigani,
		122	Dracovenator_regenti,
		123	Dreadnoughtus_schrani,
		124	Dromaeosaurus_albertensis,
		125	Dromiceimimus_brevitertius,
		126	Dryosaurus_altus,
		127	Dubreuillosaurus_valesdunensis,
		128	Duriavenator_hesperis,
		129	Dysalotosaurus_lettowvorbecki,
		130	Edmontonia_rugosidens,
		131	Edmontosaurus_annectens,
		132	Edmontosaurus_regalis,
		133	Efraasia_minor,
		134	Einiosaurus_procurvicornis,
		135	Ekrixinatosaurus_novasi,
		136	Elaphrosaurus_bambergi,
		137	Elmisaurus_rarus,
		138	Emausaurus_ernsti,
		139	Enigmosaurus_mongoliensis,
		140	Eoabelisaurus_mefi,
		141	Eodromaeus_murphi,
		142	Eolambia_caroljonesa,
		143	Eoraptor_lunensis,
		144	Eosinopteryx_brevipenna,
		145	Eotrachodon_orientalis,
		146	Epachthosaurus_sciuttoi,
		147	Epichirostenotes_curriei,
		148	Epidexipteryx_hui,
		149	Equijubus_normani,
		150	Erliansaurus_bellamanus,
		151	Erlikosaurus_andrewsi,
		152	Eucnemesaurus_fortis,
		153	Euhelopus_zdanskyi,
		154	Euoplocephalus_tutus,
		155	Europasaurus_holgeri,
		156	Eustreptospondylus_oxoniensis,
		157	Falcarius_utahensis,
		158	Ferganasaurus_verzilini,
		159	Fruitadens_haagarorum,
		160	Fukuisaurus_tetoriensis,
		161	Fukuititan_nipponensis,
		162	Futalognkosaurus_dukei,
		163	Galeamopus_hayi,
		164	Galeamopus_sp.,
		165	Gallimimus_bullatus,
		166	Ganzhousaurus_nankangensis,
		167	Gargoyleosaurus_parkpinorum,
		168	Garudimimus_brevipes,
		169	Gasparinisaura_cincosaltensis,
		170	Gastonia_burgei,
		171	Genyodectes_serus,
		172	Giganotosaurus_carolinii,
		173	Gigantoraptor_erlianensis,
		174	Giraffatitan_brancai,
		175	Gobivenator_mongoliensis,
		176	Gorgosaurus_libratus,
		177	Goyocephale_lattimorei,
		178	Gryposaurus_monumentensis,
		179	Gryposaurus_notabilis,
		180	Guanlong_wucaii,
		181	Hagryphus_giganteus,
		182	Haplocheirus_sollers,
		183	Harpymimus_okladnikovi,
		184	Haya_griva,
		185	Herrerasaurus_ischigualastensis,
		186	Hesperornis_regalis,
		187	Hesperosaurus_mjosi,
		188	Heterodontosaurus_tucki,
		189	Hexinlusaurus_multidens,
		190	Heyuannia_huangi,
		191	Huanansaurus_ganzhouensis,
		192	Huaxiagnathus_orientalis,
		193	Huayangosaurus_taibaii,
		194	Hungarosaurus_tormai,
		195	Hypacrosaurus_altispinus,
		196	Hypacrosaurus_stebingeri,
		197	Hypsilophodon_foxii,
		198	Ichthyornis_dispar,
		199	Iguanodon_bernissartensis,
		200	Incisivosaurus_gauthieri,
		201	Irritator_challengeri,
		202	Jainosaurus_septentrionalis,
		203	Janenschia_robusta,
		204	Jeholornis_prima,
		205	Jeholosaurus_shangyuanensis,
		206	Jianchangornis_microdonta,
		207	Jianchangosaurus_yixianensis,
		208	Jiangxisaurus_ganzhouensis,
		209	Jinfengopteryx_elegans,
		210	Jingshanosaurus_xinwaensis,
		211	Jinzhousaurus_yangi,
		212	Jobaria_tiguidensis,
		213	Kaatedocus_siberi,
		214	Karongasaurus_gittelmani,
		215	Kentrosaurus_aethiopicus,
		216	Khaan_mckennai,
		217	Kileskus_aristotocus,
		218	Klamelisaurus_gobiensis,
		219	Kosmoceratops_richardsoni,
		220	Kotasaurus_yamanpalliensis,
		221	Kritosaurus_navajovius,
		222	Kryptops_palaios,
		223	Kunbarrasaurus_ieversi,
		224	Lambeosaurus_sp.,
		225	Lamplughsaura_dharmaramensis,
		226	Lanzhousaurus_magnidens,
		227	Lapparentosaurus_madagascariensis,
		228	Leptoceratops_gracilis,
		229	Leptorhynchos_elegans,
		230	Leptorhynchos_gaddisi,
		231	Leshansaurus_qianweiensis,
		232	Lesothosaurus_diagnosticus,
		233	Lessemsaurus_sauropoides,
		234	Leyesaurus_marayensis,
		235	Liaoceratops_yanzigouensis,
		236	Ligabuesaurus_leanzai,
		237	Liliensternus_liliensterni,
		238	Limaysaurus_tessonei,
		239	Limusaurus_inextricabilis,
		240	Lirainosaurus_astibiae,
		241	Longicrusavis_houi,
		242	Longipteryx_chaoyangensis,
		243	Lourinhasaurus_alenquerensis,
		244	Lufengosaurus_huenei,
		245	Lurdusaurus_arenatus,
		246	Lythronax_argestes,
		247	Machairasaurus_leptonychus,
		248	Magyarosaurus_dacus,
		249	Maiasaura_peeblesorum,
		250	Majungasaurus_crenatissimus,
		251	Malawisaurus_dixeyi,
		252	Mamenchisaurus_constructus,
		253	Mamenchisaurus_jingyanensis,
		254	Mamenchisaurus_sinocanadorum,
		255	Mamenchisaurus_youngi,
		256	Manidens_condorensis,
		257	Mantellisaurus_atherfieldensis,
		258	Mapusaurus_roseae,
		259	Marshosaurus_bicentesimus,
		260	Masiakasaurus_knopfleri,
		261	Massospondylus_carinatus,
		262	Massospondylus_kaalae,
		263	Megalosaurus_bucklandii,
		264	Megapnosaurus_rhodesiensis,
		265	Mei_long,
		266	Melanorosaurus_readi,
		267	Microraptor_zhaoianus,
		268	Microvenator_celer,
		269	Monolophosaurus_jiangi,
		270	Mosaiceratops_azumai,
		271	Murusraptor_barrosaensis,
		272	Mussaurus_patagonicus,
		273	Mymoorapelta_maysi,
		274	Nankangia_jianxiensis,
		275	Nanosaurus_agilis,
		276	Nanshiungosaurus_brevispinus,
		277	Neimongosaurus_yangi,
		278	Nemegtomaia_barsboldi,
		279	Nemegtosaurus_mongoliensis,
		280	Neovenator_salerii,
		281	Neuquensaurus_australis,
		282	Nigersaurus_taqueti,
		283	Noasaurus_leali,
		284	Normanniasaurus_genceyi,
		285	Nothronychus_graffami,
		286	Nothronychus_mckinleyi,
		287	Nqwebasaurus_thwazi,
		288	Olorotitan_arharensis,
		289	Omeisaurus_junghsiensis,
		290	Omeisaurus_maoianus,
		291	Omeisaurus_tianfuensis,
		292	Opisthocoelicaudia_skarzynskii,
		293	Orkoraptor_burkei,
		294	Ornitholestes_hermanni,
		295	Ornithomimus_edmontonicus,
		296	Orodromeus_makelai,
		297	Ouranosaurus_nigeriensis,
		298	Oviraptor_philoceratops,
		299	Pachycephalosaurus_wyomingensis,
		300	Pachyrhinosaurus_canadensis,
		301	Pachyrhinosaurus_lakustai,
		302	Pampadromaeus_barberenai,
		303	Panguraptor_lufengensis,
		304	Panoplosaurus_mirus,
		305	Panphagia_protos,
		306	Pantydraco_caducus,
		307	Paralititan_stromeri,
		308	Parasaurolophus_tubicen,
		309	Parasaurolophus_walkeri,
		310	Parksosaurus_warreni,
		311	Patagosaurus_fariasi,
		312	Pawpawsaurus_campbelli,
		313	Pelecanimimus_polyodon,
		314	Pengornis_houi,
		315	Phuwiangosaurus_sirindhornae,
		316	Piatnitzkysaurus_floresi,
		317	Pinacosaurus_grangeri,
		318	Pinacosaurus_mephistocephalus,
		319	Plateosauravus_cullingworthi,
		320	Plateosaurus_engelhardti,
		321	Plateosaurus_erlenbergiensis,
		322	Pleurocoelus_nanus,
		323	Prenocephale_prenes,
		324	Prenoceratops_pieganensis,
		325	Probactrosaurus_gobiensis,
		326	Proceratosaurus_bradleyi,
		327	Procompsognathus_triassicus,
		328	Prosaurolophus_maximus,
		329	Protarchaeopteryx_robusta,
		330	Protoceratops_andrewsi,
		331	Protoceratops_hellenikorhinus,
		332	Protohadros_byrdi,
		333	Protopteryx_fengningensis,
		334	Psittacosaurus_lujiatunensis,
		335	Psittacosaurus_meileyingensis,
		336	Psittacosaurus_mongoliensis,
		337	Psittacosaurus_neimongoliensis,
		338	Psittacosaurus_sibiricus,
		339	Psittacosaurus_sinensis,
		340	Quaesitosaurus_orientalis,
		341	Rapaxavis_pani,
		342	Rapetosaurus_krausei,
		343	Rinchenia_mongoliensis,
		344	Rinconsaurus_caudamirus,
		345	Riojasaurus_incertus,
		346	Ruehleia_bedheimensis,
		347	Rugops_primus,
		348	Rukwatitan_bisepultus,
		349	Saichania_chulsanensis,
		350	Saltasaurus_loricatus,
		351	Sanjuansaurus_gordilloi,
		352	Sapeornis_chaoyangensis,
		353	Sarahsaurus_aurifontanalis,
		354	Sarmientosaurus_musacchioi,
		355	Saturnalia_tupiniquim,
		356	Saurolophus_angustirostris,
		357	Saurolophus_osborni,
		358	Sauropelta_edwardsorum,
		359	Sauroposeidon_proteles,
		360	Saurornithoides_mongoliensis,
		361	Saurornitholestes_langstoni,
		362	Scelidosaurus_harrisonii,
		363	Schizooura_lii,
		364	Segnosaurus_galbinensis,
		365	Shamosaurus_scutatus,
		366	Shenqiornis_mengi,
		367	Shenzhousaurus_orientalis,
		368	Shixinggia_oblita,
		369	Shunosaurus_lii,
		370	Shuvuuia_deserti,
		371	Similicaudipteryx_yixianensis,
		372	Sinornithoides_youngi,
		373	Sinornithomimus_dongi,
		374	Sinornithosaurus_millenii,
		375	Sinosauropteryx_prima,
		376	Sinotyrannus_kazuoensis,
		377	Sinovenator_changii,
		378	Sinraptor_dongi,
		379	Sinraptor_hepingensis,
		380	Sinusonasus_magnodens,
		381	Skorpiovenator_bustingorryi,
		382	Spinosaurus_aegyptiacus,
		383	Staurikosaurus_pricei,
		384	Stegoceras_validum,
		385	Stegosaurus_stenops,
		386	Struthiomimus_altus,
		387	Struthiosaurus_transylvanicus,
		388	Styracosaurus_albertensis,
		389	Suchomimus_tenerensis,
		390	Sulcavis_geeorum,
		391	Suuwassea_emilieae,
		392	Suzhousaurus_megatherioides,
		393	Talarurus_plicatospineus,
		394	Tapuiasaurus_macedoi,
		395	Tarbosaurus_bataar,
		396	Tarchia_kielanae,
		397	Tarchia_teresae,
		398	Tawa_hallae,
		399	Tazoudasaurus_naimi,
		400	Tehuelchesaurus_benitezii,
		401	Tenontosaurus_tilletti,
		402	Tethyshadros_insularis,
		403	Thecodontosaurus_antiquus,
		404	Therizinosaurus_cheloniformis,
		405	Thescelosaurus_assiniboiensis,
		406	Thescelosaurus_neglectus,
		407	Tianyulong_confuciusi,
		408	Titanoceratops_ouranos,
		409	Tongtianlong_limosus,
		410	Tornieria_africana,
		411	Torvosaurus_gurneyi,
		412	Torvosaurus_tanneri,
		413	Triceratops_sp.,
		414	Triceratops_horridus,
		415	Latenivenatrix_mcmasterae,
		416	Tsaagan_mangas,
		417	Tsintaosaurus_spinorhinus,
		418	Turiasaurus_riodevensis,
		419	Tyrannosaurus_rex,
		420	Udanoceratops_tschizhovi,
		421	Unaysaurus_tolentinoi,
		422	UNSM_2672,
		423	Utahceratops_gettyi,
		424	Vagaceratops_irvinensis,
		425	Velociraptor_mongoliensis,
		426	Vulcanodon_karibaensis,
		427	Wannanosaurus_yansiensis,
		428	Wiehenvenator_albati,
		429	Wulatelong_gobiensis,
		430	Xiaotingia_zhengi,
		431	Xiongguanlong_baimoensis,
		432	Xixiasaurus_henanensis,
		433	Yangchuanosaurus_shangyouensis,
		434	Yanornis_martini,
		435	Yi_qi,
		436	Yinlong_downsi,
		437	Yuanmousaurus_jiangyiensis,
		438	Yulong_mini,
		439	Yunnanosaurus_huangi,
		440	Zalmoxes_robustus,
		441	Zanabazar_junior,
		442	Zephyrosaurus_schaffi,
		443	Zhenyuanlong_suni,
		444	Zhongjianornis_yangi,
		445	Zhouornis_hani,
		446	Zuolong_salleei,
		447	Zupaysaurus_rougieri
	;
	TREE * UNTITLED = [&R] (((((((((((((((439:18.28442105,210:17.95231889):54.22538485,(((((((((426:14.37940374,399:34.52072214):32.40085589,((((((((212:36.25326179,(((((((((322:9.882058656,161:0.7216825152):45.39851017,(((((((348:7.116004811,(214:6.973792683,394:4.057459158):2.615046764):4.600245433,((307:12.59566941,236:1.468080873):3.887796116,((340:15.67827745,344:4.843698714):0.7050282124,(65:4.…
	TREE * UNTITLED = [&R] ((((398:77.00026609,(110:24.04645887,141:1.688456377):69.55403739):6.178445182,((121:41.09202556,((237:10.27537069,(447:4.034334219,122:25.72227655):2.409533475):12.84743029,((303:20.8042732,119:26.85950386):18.96465992,((((76:9.837522479,264:12.94404522):1.930076918,100:12.00879651):4.919630346,101:34.22620318):2.412972005,327:21.79988154):0.5947724301):2.270852984):3.0051…
	TREE * UNTITLED = [&R] (((((69:23.02009312,143:20.66292193):5.754169954,((185:8.485179771,351:13.97614648):0.1430876171,383:8.248606855):16.86117521):59.17422086,(((((237:1.633443895,(122:14.18779573,121:10.07047555):6.798892409):13.93229302,(119:34.72789662,(303:22.17733817,447:2.139332659):5.735647451):2.938822808):23.0895051,((((76:10.77232887,264:6.869087635):18.6197165,100:22.35748448):2.881…
	TREE * UNTITLED = [&R] ((((305:55.98802295,(94:38.39054154,355:49.02379574):14.06168197):38.28257876,302:109.6593633):17.22197613,(((((((((((((((((((92:7.00277752,225:14.64698271):35.13589489,(29:17.97803672,233:19.11995078):3.644299333):16.24031316,((399:50.52492653,426:27.41306748):16.05817613,((((((((((((((((322:29.67878992,161:18.08963378):32.3876531,(((359:45.71429927,(153:12.38824421,315:36…
	TREE * UNTITLED = [&R] (((143:19.43196357,69:17.16833477):12.33108752,((185:8.869779002,351:12.07040767):5.353475081,383:17.8184327):11.78598407):81.90164769,((((110:34.31067126,398:14.29843301):1.116110052,141:4.282909481):83.37608196,((((121:36.10048665,(447:6.353592093,303:26.96820676):9.65386723):45.84989664,119:88.910022):2.072756848,((237:0.6701039484,122:24.28870762):35.01647432,((((76:10.…
	TREE * UNTITLED = [&R] ((((305:9.555159246,(94:20.03428468,355:11.07168598):1.699273568):16.2770818,302:40.36688762):62.65634121,((((((((((((439:28.39223114,210:28.62077409):34.21414399,(((((((29:18.53447238,233:7.534301433):21.85715623,(((426:4.20284543,399:18.31912549):38.98313839,((((((((((((((((322:47.97234317,161:44.60572721):5.134468621,(((153:14.93242369,315:49.66382034):7.333905465,((((((…
	TREE * UNTITLED = [&R] ((((((110:30.34865215,398:13.08179957):30.56994601,141:32.77722287):32.53317413,((((((((((((((((((((((((((((186:29.92520656,198:43.67239752):10.87028448,434:10.12512378):3.549387462,206:4.43147752):13.51578142,241:16.11892841):5.449537127,363:24.19899063):6.526416469,((((242:9.053112468,341:4.801988366):7.351030515,79:9.410365094):23.02482827,((366:0.762887941,390:20.594974…
	TREE * UNTITLED = [&R] ((((((((((((((((((((225:31.12990008,((29:0.5986066844,233:2.37760971):4.251873011,((((((((((212:15.8920963,227:17.12620731):12.36177369,((((((((322:10.20913717,161:3.966697252):51.88071248,(((153:12.10269853,315:6.398887542):48.96910998,(((((394:21.94150936,(((65:11.11693826,279:12.39042417):11.94489772,61:32.47193845):0.108876,(292:12.49464585,(240:15.43426418,11:7.0558477…
	TREE * UNTITLED = [&R] (((((447:8.025333289,303:21.40228002):90.55190648,(((((((((((((((((((((((((((((186:24.52659575,198:30.77648687):16.46681335,434:0.7919610801):4.584037471,206:4.650301093):19.5065323,241:19.63565536):0.2574773123,363:23.54204803):17.71989745,((((242:3.930740803,341:4.615065486):7.841312237,79:5.644996168):14.3175322,((366:3.493583641,390:20.4628602):3.51594893,445:19.7587371…
	TREE * UNTITLED = [&R] (((((((((((((((((((((((((((((((((((((((((((394:16.9420846,((19:15.16332284,65:16.55666937):24.84736524,236:11.01512442):19.12101967):6.746471968,((62:33.45857453,(11:29.80233006,61:19.87744404):5.615345223):22.07344236,(344:31.75682542,240:36.06540945):8.247011577):19.13502918):2.399427226,(214:30.52964975,(((((292:16.60990154,(281:0,350:17.37061899):0.6269097626):17.460292…
	TREE * UNTITLED = [&R] (((((((((((((((((((((426:50.73793076,(((((((((((((((((((((((((394:12.11497944,236:14.45587947):9.130440361,((146:9.797995043,(348:7.29570241,342:37.46989864):0.1921699993):8.061850449,((27:6.730711831,28:20.64404084):16.63770656,(11:14.98811477,62:15.62580445):23.12152982):3.195214846):21.1804461):0.2237431035,251:15.11051572):4.94164759,((240:27.96728862,162:14.18159748):8…
	TREE * UNTITLED = [&R] ((((94:17.74405972,355:20.7723737):23.75805431,(305:42.89073691,302:49.90720114):0.9361832121):69.84353387,(((((((((((((((((((399:42.41790568,426:20.64214953):22.61287794,(((((((((((((((322:61.07067856,((((((((251:11.54044655,(344:37.18878417,(284:1.533684458,307:8.192105013):18.82567523):2.498951666):22.89597859,(((65:55.57257979,202:56.45453578):6.010360141,214:14.6039066…
	TREE * UNTITLED = [&R] ((((((((((((((((((((((((((377:5.067685325,380:3.300687785):11.39989012,(((432:41.71176979,(70:36.19621417,(((360:8.167593617,415:4.224387767):0.566690748,441:16.30755637):11.43551776,175:22.76157281):19.65347618):3.20655798):3.580245629,372:14.15564427):4.280972343,265:1.159507238):12.54321378):17.89979151,209:28.40217278):19.45287691,((144:4.691138813,430:12.30035978):2.31…
	TREE * UNTITLED = [&R] ((((((232:64.57888571,((((((((393:6.395153242,((317:7.719203526,318:12.89783087):16.2668799,((((25:6.660812863,154:4.311655479):11.47388526,24:25.87500937):4.668979218,349:28.37019015):1.973415763,(396:19.28850723,397:33.28726758):0.2182370711):0.02552667814):1.001409764):16.9731008,365:13.45976573):0.7405471298,223:16.62569593):67.25212286,((167:25.23198362,(170:4.45055931…
	TREE * UNTITLED = [&R] ((((((((((((((((397:25.37927244,349:21.40473689):6.864574144,((25:15.82916256,154:15.14369863):0.5433080515,24:18.33504015):10.76697032):1.621532967,393:2.49574561):20.37005068,((317:14.98861617,318:20.90298208):23.84617352,396:37.26894629):3.047178305):11.95694529,365:24.35274759):25.3393816,223:55.21762954):0.07489865135,(((((312:22.70153581,358:23.15580781):11.68343639,(…
	TREE * UNTITLED = [&R] (((((((((((((((210:19.07131882,439:24.23350191):56.90980684,((((((((225:13.06978055,92:6.577301984):19.17534244,(29:0,233:2.304128674):0.06001114603):17.42980322,((((((((((((((((161:51.53608353,(322:58.9880481,(((359:40.09501845,(153:2.17836737,315:2.649739017):15.40463293):24.46042258,((((((292:21.12174008,340:22.46448076):25.74138233,307:27.47267915):1.790651802,146:40.35…
	TREE * UNTITLED = [&R] (((((185:16.21593531,351:12.07961631):0.09694055008,383:19.26207095):9.040364689,(143:6.88044863,69:14.70457953):14.41965523):67.24520477,(((((((((((((439:70.29524677,210:63.53939519):1.93319036,(((((((92:27.54151498,(225:32.58063899,((((((((((212:11.16770825,227:8.448694271):19.99087567,((((((((322:28.67862447,161:19.35556871):35.25356341,(((359:23.05574914,(153:11.7625831…
	TREE * UNTITLED = [&R] (((305:21.33980828,((94:3.3237075,355:1.384688234):26.18395933,302:30.68501639):8.497555505):62.64740454,((((((((((((439:24.54047651,210:23.63218664):39.93126613,((((((((426:4.202246752,399:17.06698658):38.97756281,((((((((((((((((322:8.72506558,161:1.783505058):48.58593808,(((359:44.40092012,(153:9.966354856,315:41.97846278):0.8224122895):9.418422643,(((((27:13.41367627,28…
	TREE * UNTITLED = [&R] (((((((((((((((((((((((((((((((((((((((((((((307:10.76072298,340:36.50983514):3.750410913,284:3.309726687):13.15695151,214:10.60696762):15.3629335,251:22.96106637):11.65417872,((394:21.13515454,((348:19.79493334,(240:30.22082656,(((123:9.022330755,(281:16.23034829,350:17.2407299):2.801243876):16.82407459,116:3.793501132):4.179823568,(((202:1.949001638,279:3.976378944):5.593…
	TREE * UNTITLED = [&R] (((((94:51.20764336,355:52.17392706):4.628672883,(305:11.57016636,302:17.61784415):33.24065749):46.10085445,((((((((((((210:26.31007638,439:34.7508433):53.25558076,(((((((((((((((227:35.13089439,(212:54.90627875,((((((((161:26.24574865,322:35.34544792):28.00174584,(((((((354:28.9323374,((348:0.6788407592,284:13.76167378):2.361451451,(((11:17.11367644,(((281:16.1620895,350:1…
	TREE * UNTITLED = [&R] ((((((((((((((36:45.85056998,235:24.48657264):18.94003488,((47:25.85142703,(((((((413:11.77851811,414:11.48456604):3.903651972,408:7.027566311):13.01565648,21:27.36858452):2.581882771,((90:2.658398372,423:10.03770229):1.565409347,99:8.040888312):14.94777505):16.93985561,(219:33.02690033,424:30.04057223):10.90918741):17.20410975,((((300:12.45604282,301:13.56219423):5.2713212…
	TREE * UNTITLED = [&R] ((((((((((((((36:30.29448313,((47:5.0273156,(((((((413:3.872849213,414:2.183329003):6.67392589,408:4.539742545):3.30519437,21:15.12163958):8.533163666,((90:2.662467074,423:0.9275584702):13.08713268,99:6.52292287):2.729054775):3.038376791,(219:2.586722484,424:4.105277247):14.11099225):12.79831793,((((300:15.53817615,301:5.5747115):12.01622874,5:18.13526149):7.845749975,134:2…
	TREE * UNTITLED = [&R] ((((((((((((((439:15.58748211,210:11.88749032):56.10195351,(((((((29:4.233657204,233:5.108029885):16.33174508,((225:21.83467812,92:19.43582668):17.54617593,((426:16.10424485,399:34.34047272):17.28645848,((((((((((((((((322:3.227798713,161:0.2075116079):47.8997744,(((((((((((340:28.75193365,284:2.855992861):4.349190194,(354:8.75298304,((19:11.23529197,342:13.30764395):15.324…
	TREE * UNTITLED = [&R] ((((69:9.301248987,143:4.788062355):33.89465994,((185:17.55824306,351:18.47998769):0.9277883339,383:22.33805222):19.49981874):41.97721488,(((((((((((((396:7.999759459,397:15.66167749):9.472024758,349:16.58511781):0.6039361214,((25:7.370850398,154:4.045541339):9.103278458,24:21.26579933):5.717809443):8.095023984,(393:7.353315538,(317:20.91416291,318:21.06967323):4.088939906)…
	TREE * UNTITLED = [&R] ((((((((((((((235:13.93491655,(47:5.82968606,((((((((413:0.7731608157,414:1.653561765):12.75446025,408:1.730630365):4.883927068,21:15.02377388):5.505843999,((90:11.97253781,423:6.658685644):0.6894265837,99:2.697157519):7.045827485):8.499388783,(219:18.49662343,424:23.47327738):1.694311654):7.869424709,((((300:18.76674916,301:7.291718444):1.608598502,5:7.735108605):13.318001…
	TREE * UNTITLED = [&R] ((((143:23.20868623,69:30.21866124):40.53891149,((185:30.73097016,351:7.055153627):7.616479105,383:11.39878783):47.10160711):47.29760091,(((((((((((((((((((413:15.10274668,414:20.12357042):1.076246066,408:9.23061143):3.595764933,21:22.29715785):8.322938135,((90:3.458403484,423:3.475740884):7.384162138,99:2.825845646):16.67568981):17.51191732,(219:18.73904621,424:11.17227541…
	TREE * UNTITLED = [&R] ((((((185:23.21880193,351:11.20632389):2.175124839,383:17.57037957):37.21465306,(69:34.61410381,143:26.38604942):24.56052992):46.69382816,(((141:8.606733274,398:18.62103431):8.540029152,110:49.59788156):53.90140928,(((((((((((((((((((((377:10.47635025,((372:13.06892393,432:34.89648642):8.318630244,380:3.098182904):5.941501687):9.130402668,(265:4.694401773,(70:25.48153241,((…
	TREE * UNTITLED = [&R] ((((((185:24.14315125,351:11.20679605):2.175215351,383:17.57111006):36.21586282,(69:30.92893928,143:22.70053638):27.24781581):47.69610457,((398:54.85763063,(141:17.14748025,110:49.59994295):27.69543295):24.572212,((((((((((((((((((((377:19.60757114,(((372:13.0694588,432:34.89793566):8.318971057,265:0.8574631463):9.207406308,(380:9.32589198,(70:25.48259488,(((441:16.14723399…
	TREE * UNTITLED = [&R] ((((((((((((((((((((413:30.61769346,414:29.83776388):3.021985535,408:19.73363151):9.506224498,21:28.59570416):3.714075798,((90:19.34210551,423:20.91869379):2.493937545,99:22.83543634):10.15870591):9.254123533,(219:2.813342596,424:6.25969192):43.68842493):6.543303655,((((300:13.43011414,301:8.814443784):7.319703027,5:23.31364959):6.77946687,134:28.56411667):15.15199273,(84:7…
	TREE * UNTITLED = [&R] (((((94:8.698838723,355:18.4709319):29.83858449,302:44.13261262):11.89689341,305:50.63189958):51.80060388,(((((((((((((((((((399:20.36618009,426:6.128262699):42.73757845,((((((((((((((((322:40.52382731,161:31.12562148):21.05661797,((((((((354:20.33306414,(240:20.68061437,202:27.69054642):21.63417763):13.51098711,394:7.770929916):3.206423443,284:20.33414274):11.9467892,(((((…
	TREE * UNTITLED = [&R] (((((((((((((((439:21.64108661,210:20.74073203):50.59698226,((((((((92:15.34263887,225:21.53030304):8.282372988,(29:13.21753007,233:1.56873035):8.944339092):33.25026833,(399:75.42180186,((((((((((227:19.66800223,212:22.39924783):11.37614135,((((((((322:11.50395214,161:2.950837231):44.82284898,((((153:5.222926236,315:31.4968589):1.367343417,359:43.80744114):13.12199674,(((((…
	TREE * UNTITLED = [&R] (((((185:16.5951232,351:6.67761161):11.1438356,383:15.36808611):4.163456606,(143:4.544053181,69:6.541568262):21.04178069):75.84330823,((141:37.22606343,(398:8.121649783,110:23.04789368):36.29559263):45.05558588,(((((((((((((((((((((((((((186:22.13766885,198:18.2509843):25.89892024,434:7.795948417):10.46965569,206:16.35286972):12.02348428,241:25.76604277):0.4782797311,363:31…
	TREE * UNTITLED = [&R] ((((143:29.1500565,69:37.91925889):40.63926514,((185:19.99581202,351:10.43277475):14.5307693,383:21.02100309):47.02753325):32.49311553,(((((((((((((((((((((413:2.249171269,414:5.148282647):13.5232037,408:10.64782608):0.9591638845,21:19.82220882):2.353683647,((90:7.072079965,423:2.025441832):3.601454127,99:13.96903569):5.059641931):8.150995325,(219:19.85239822,424:12.8514933…
	TREE * UNTITLED = [&R] (((69:60.76173715,((185:28.15096547,351:18.27189184):1.551117466,383:19.94836155):23.38219853):60.26697199,(((305:24.67766967,302:32.51843445):9.812637621,(94:47.10561683,355:33.41134766):0.649700609):71.07575773,((((((((((((210:3.238633841,439:5.224702259):70.62978111,((((((((399:44.12226633,((((((((((((((((161:17.27265182,322:28.25925222):33.06048819,(((((((281:11.7906662…
	TREE * UNTITLED = [&R] (((((((((((((((((38:17.90167972,39:22.22217781):14.36009632,47:45.45473096):1.853957789,(((((((413:7.708064238,414:7.876695038):11.13880486,408:7.59454278):15.87174298,21:28.66188571):9.936160396,((90:7.500340095,423:11.05024704):0.5448306329,99:13.86681196):23.48199322):6.958264438,(219:10.37599732,424:12.22996142):37.50749961):14.7528319,((((300:8.079805115,301:3.11924977…
	TREE * UNTITLED = [&R] ((((((((((((36:66.69897422,(235:29.37198376,(47:26.60863401,((38:12.96162369,39:25.32403728):17.15325529,(((((((413:6.809257583,414:7.723757167):15.86285933,408:12.62442152):8.180209348,21:30.39896662):0.6232121426,((90:0.596790783,423:8.216951273):7.198762292,99:14.45113439):11.36211182):14.62079224,(219:5.41083691,424:1.380314046):35.16225188):20.82304214,((((300:3.747224…
	TREE * UNTITLED = [&R] ((((((((((((((((38:18.87543903,39:33.96951346):12.49337558,47:39.31620161):1.530886072,(((((((413:11.76712303,414:8.715744323):22.08220514,408:27.38558565):5.35898118,21:28.46194773):6.847322259,((90:6.285775462,423:2.175498472):2.959460424,99:12.49645508):27.42624302):3.615716522,(219:36.5064113,424:28.08559508):8.831702164):21.33968166,((((300:3.03320468,301:3.038883535):…
	TREE * UNTITLED = [&R] ((((((232:64.18942234,((((((((393:7.080093485,(((((317:7.678427853,318:16.99379516):4.183966908,349:20.40619383):0.6379342172,396:16.27899986):1.962225826,397:28.41236692):3.531322705,((25:11.74888277,154:7.505984677):5.730769964,24:24.14541051):6.206850307):2.116734022):14.01498392,365:5.879445904):5.07743457,223:16.96696255):65.87073139,((167:26.74670229,(170:17.30952023,…
	TREE * UNTITLED = [&R] ((((305:7.689813228,302:25.02838217):14.14982443,(94:9.531994831,355:11.25942883):28.46899637):62.6404395,((((((((((((439:26.32038056,210:23.62955425):39.92682062,(((((((29:11.10423221,233:0.6165174284):28.99260488,((225:34.21391508,92:25.87726808):26.13348595,((426:4.20177748,399:15.88015615):38.97324389,((((((((((((((((322:8.724095035,161:2.395277656):46.63791035,((((((30…
	TREE * UNTITLED = [&R] (((((110:22.07873712,398:10.79715674):86.31565403,(141:64.59991653,((((((((((((((((((((((((360:13.46033778,(441:12.23812574,415:0.9377368336):10.83704425):9.871254641,175:19.30887444):19.30480545,(432:4.862653733,70:13.44149792):28.84768725):26.80520546,(380:8.723310003,377:8.540162655):12.29662995):11.1641114,(372:13.37504089,265:1.928953604):17.47611901):18.18863883,209:4…
	TREE * UNTITLED = [&R] (((((94:54.68516781,355:49.68429099):7.934177361,(305:9.566742288,302:11.22248236):41.77090525):45.27535534,((((((((((((210:21.22274439,439:26.9811394):57.00681396,((((((((92:9.612004108,225:13.80661885):24.45603173,(((((((((212:52.03859601,(227:33.87095896,((((((((161:27.89876712,322:32.41623641):24.85987581,((359:58.48958958,((153:3.97193485,315:20.3026626):17.31695469,((…
	TREE * UNTITLED = [&R] ((((((((((((((210:4.499821225,439:5.895830808):67.46154825,(((((((426:31.17108568,(((((((((((((((((161:4.559508154,322:12.4792582):48.65227781,((((((307:8.3432842,19:19.29844561):25.92127953,((162:17.90719928,146:12.81959978):20.04309166,((((65:16.80050897,279:14.0573924):3.094361263,342:19.38779022):23.05542375,(123:25.00221717,61:30.49226031):9.661711131):14.39471278,((24…
	TREE * UNTITLED = [&R] ((((143:61.15139059,((185:24.75293455,351:19.93190796):6.601937614,383:31.75045141):37.87664286):23.88963764,((((((303:7.986151613,121:5.474451239):31.29900105,((447:22.59273954,((((76:4.80184728,264:1.603341307):1.45793739,100:4.098344471):5.752219751,101:31.52495931):3.577764057,327:16.22600385):1.464970357):3.684551404,237:14.31579046):1.600271829):4.539270764,(122:35.12…
	TREE * UNTITLED = [&R] ((((((94:27.0229311,355:29.50215773):21.65589135,(305:28.92760824,302:22.11714381):20.34509535):47.37905286,((((((((((((210:23.95566251,439:24.94833675):52.28624325,(((((((92:34.31631813,((29:2.925161169,233:5.368889291):5.942810932,225:26.6027513):11.58769062):7.569452545,((399:34.56081241,426:11.28043937):28.15624163,(((((((((212:47.50161888,227:31.98601886):2.247242654,(…
	TREE * UNTITLED = [&R] ((((((((((((((210:5.054187595,439:6.632809138):66.72809775,((((((((426:16.81555472,((((((((((((((((161:5.976062732,322:13.89619153):47.23826297,((((((214:30.57816383,(394:17.8262726,(284:31.60146337,((340:43.95973099,(236:2.675237199,354:22.42918046):6.55940192):3.812477498,116:29.83163346):13.10099742):1.066614218):9.78396034):0.05659600263,251:24.23306181):8.368151294,(((…
	TREE * UNTITLED = [&R] (((((((185:27.4870301,351:13.44764513):0.3520141585,383:15.74856476):6.26739177,69:24.6661693):28.07737929,143:53.1929754):51.39409839,((((((((((((397:26.66921075,((25:11.1370809,154:16.00794636):3.612921143,24:22.18197777):1.559247607):12.13119434,349:31.02620484):15.9272475,((393:5.895370429,396:15.47197995):12.00907034,(317:15.0555771,318:21.45814212):9.88257968):13.3806…
	TREE * UNTITLED = [&R] ((((94:14.43839839,355:15.73967883):46.12134204,(305:26.77383153,302:24.0419093):25.55427597):48.07177853,((((((((((((210:16.02705326,439:16.24030623):56.55316562,(((((((92:26.61258025,(((((((((((((((((322:19.61203499,161:8.794611571):39.38312278,(((359:30.03546941,(153:13.00797883,315:17.08638932):9.140289486):21.98904885,((394:38.99458633,((162:54.16703242,(214:21.9206180…
	TREE * UNTITLED = [&R] (((69:59.97622408,(143:17.68272107,((185:20.56172243,351:5.067888814):3.651225486,383:9.262423282):9.245475192):46.7323222):20.25390416,((((((((((((((((((((((265:14.7148744,(377:16.5405159,((372:20.21997831,(432:46.53945119,380:9.804157466):4.186526927):2.133706462,((((441:8.333133006,415:3.614866018):4.311043544,360:6.030843409):6.057748525,175:8.852708727):11.23306489,70:…
	TREE * UNTITLED = [&R] ((((94:11.98422287,355:19.0148699):44.10414134,(305:44.98258585,302:56.01008046):8.017288132):49.95048173,((((((((((((((((((((((((((((((((((322:37.9991561,161:31.05026624):19.22205914,((((((((202:46.84742694,162:20.19096947):18.33742642,394:10.47474336):11.02600869,(((236:6.487312904,344:29.45948725):18.67486914,214:13.65391259):5.573954822,((((281:21.94508727,350:19.385836…
	TREE * UNTITLED = [&R] (((69:60.77386308,((185:28.15658874,351:18.27554127):1.551427001,383:19.95234288):23.38686265):60.27900729,(((((398:18.772927,141:3.776408818):19.02543048,110:51.57509665):53.31650604,(((((((((((((((((((((265:25.09755721,((432:46.20446603,380:11.12078485):7.752474462,((70:55.42333614,((((415:13.09388314,360:11.65048493):21.40048736,441:37.58585228):6.417576533,175:36.958770…
	TREE * UNTITLED = [&R] ((((94:40.86374724,355:42.2056022):6.281446014,(302:15.87593406,305:7.626458061):45.93290069):60.78909624,(((((((((((((((((((399:42.17670393,426:17.8480026):24.86499944,((((((((((((((((322:47.14697185,161:39.04654778):12.14543941,((((((214:5.348755538,11:48.00840285):28.82446872,(394:17.12621792,(251:8.768428898,292:44.52024575):18.50561406):12.67117849):2.499733133,(((((11…
	TREE * UNTITLED = [&R] ((((302:46.16406712,305:47.58904453):1.486225748,(94:8.741495127,355:25.20862492):36.76552115):58.28169111,(((((((((((((((((((((((((((((((((((322:17.77786706,161:5.37258519):47.27556186,((((((236:21.60911978,307:33.66496562):15.71168072,(((394:12.5704166,((146:6.220248508,(342:17.68514684,344:1.922129139):10.50986411):19.85377579,((281:19.42411026,350:23.16437353):2.8041245…
	TREE * UNTITLED = [&R] ((((((185:27.15248783,351:11.58063528):0.9168509107,383:16.52674058):34.16252449,69:42.32709554):4.28107694,143:54.50887685):37.8449142,((((((((((((((((((((413:7.44695361,414:7.247168076):24.3777123,408:26.44345297):4.915228502,21:32.89004737):5.794813065,((90:11.75556775,423:7.253967875):3.013398124,99:14.79095587):21.06109348):4.733561849,(219:38.73434919,424:31.99271905)…
	TREE * UNTITLED = [&R] (((((((((((((36:49.46954255,235:30.37772885):14.99820663,(((38:13.38728162,39:35.60978293):15.34685707,(((((((413:13.27290599,414:12.47993099):15.86648764,408:18.93254731):5.023422124,21:37.3343217):5.801996598,((90:8.114496099,423:4.889136708):25.53863267,99:32.92703875):5.780079761):8.947773979,(219:32.67230061,424:27.38995125):10.85324719):7.320298543,((((300:2.969807001…
	TREE * UNTITLED = [&R] ((((305:44.81133683,((94:21.56482907,355:8.055207899):3.559890302,302:9.307382829):40.9659017):57.86352888,((((((((((((210:25.14083385,439:25.2831878):50.96517122,(((((((399:43.81114413,(426:18.9862342,((((((((((((((((322:28.07311519,161:24.08181978):27.19546293,((((153:9.670690822,315:5.344544293):24.08368426,(((((146:6.36254829,(248:17.74724277,(342:23.41825501,292:17.258…
	TREE * UNTITLED = [&R] ((((302:42.43253169,305:28.15117574):55.43835094,(94:39.05046207,355:31.35387832):48.328248):39.44348478,((((((((((((439:61.70015583,210:60.08049708):27.95865059,((((((((225:29.69088021,92:23.12515456):22.74427219,(29:24.01693737,233:17.31924293):16.25476906):3.562153941,((((((((((((((((((359:44.9989562,((153:15.91892231,315:51.18697391):3.54032675,((((((((281:16.47575498,3…
	TREE * UNTITLED = [&R] (((((((((((((((((((((((92:22.30912992,225:28.44572564):3.371563884,(29:3.253786312,233:6.273311785):0.649396886):3.6719074,((((((((((212:13.79202876,227:11.34561644):17.36399627,((((((((322:33.63419913,161:22.04578558):33.27515059,(((359:21.64106473,(153:8.482513617,315:1.319932701):2.620174749):49.78865201,(((248:48.92798677,(281:2.216099283,350:21.67735716):34.69631336):4…
	TREE * UNTITLED = [&R] ((((((94:70.73904752,355:60.39479802):2.082614974,(305:35.35259554,302:38.54398249):21.70939589):38.80166558,((((((((((((210:11.09806379,439:15.30151119):67.19406604,((((((((29:37.99341579,233:19.9427492):4.185032512,((399:28.93287743,426:6.544880667):19.91520452,(((((((((212:9.811401119,227:1.30590308):31.35293156,((((((((161:31.35430289,322:42.89844885):22.27967887,(((359…
	TREE * UNTITLED = [&R] (((302:58.4743281,((94:20.03587567,355:11.43225043):7.132801642,305:16.75346733):23.79386681):49.71242586,((((((((((((439:29.02598163,210:25.4026939):37.91428359,((((((((426:6.450178407,399:20.54047494):36.76632412,((((((((((((((((322:31.65689221,161:26.06007661):19.95255153,((((153:5.587822039,315:33.98246116):18.71743286,(((((116:5.095175693,240:15.29939754):12.52137448,3…
	TREE * UNTITLED = [&R] (((((398:5.785960926,110:18.84621865):20.13145836,141:15.40926049):72.61181702,(((((121:16.90969823,119:20.94477656):6.024696685,122:32.15947708):20.76221258,237:17.8789859):38.39062271,(((((76:6.745588739,264:2.133212732):6.63413318,100:1.887963824):1.169349835,101:35.07370981):26.09007294,327:41.98298111):10.49233416,(447:24.07668917,303:52.6368006):16.5687):15.71099312):…
	TREE * UNTITLED = [&R] (((302:69.29543436,305:55.37023568):63.67721287,(((((((((((((439:42.0422278,210:42.40456299):45.91343848,((((((((((((((((((((((((((153:10.94496122,315:43.27359893):8.651644987,(((((((116:12.6256304,((240:22.92151388,((281:4.30583751,350:15.98730986):6.763769191,62:13.63531843):11.10904807):2.459732773,(19:2.339130979,292:15.28317847):21.14907731):1.953442075):8.006298862,61…
	TREE * UNTITLED = [&R] ((((((((((((((((210:7.408767399,439:6.773049716):66.45157126,((((((((225:6.389923275,92:4.150011691):33.80280349,(((((((((((((((((161:10.05443423,322:15.96528449):47.13967064,((((153:3.482446515,315:8.990071225):33.07033439,359:52.13636267):8.075016252,((((251:6.797563883,(((((342:11.55949869,340:5.179833663):0.239411846,65:10.71983284):34.975715,(240:30.14401174,(344:10.00…
	TREE * UNTITLED = [&R] ((((143:19.23980361,(69:13.2280542,((185:16.35143915,351:3.550418821):5.170122644,383:9.263941224):9.228969251):0.01801894415):66.77379479,((((((((((((((47:37.12198513,(((((((413:30.48172905,414:31.51181924):6.914010861,408:25.83893373):2.446395006,21:42.35862188):2.704000134,((90:19.7447179,423:19.00283332):6.952148844,99:23.94091487):8.14005048):16.26042279,(219:36.202276…
	TREE * UNTITLED = [&R] ((((302:43.88427658,305:37.92101628):42.52301502,(94:9.061393967,355:4.929364649):89.31066357):1.77797495,((((((((((((439:18.24154456,210:15.29281026):52.77734301,(((((((((426:3.494605668,399:14.71450907):29.7027847,((((((((((((((((322:4.478957818,161:0.5095022662):48.06899408,(((((162:50.00941839,(((((340:26.35843865,240:32.1718923):8.754543576,344:23.97262804):3.227629746…
	TREE * UNTITLED = [&R] ((((((((((((((235:9.788744598,36:25.44982884):34.24615671,(((38:0.9328750254,39:16.35306124):12.99147424,47:14.26430241):17.9657565,(((((((413:10.91872342,414:10.20913982):2.420738409,408:4.64350162):14.53744026,21:20.17863056):8.738106871,((90:1.469635544,423:9.002239897):1.13994093,99:3.674073978):20.71286581):3.057810635,(219:16.34496115,424:13.8366455):19.63082429):20.1…
	TREE * UNTITLED = [&R] (((((((((((((((439:16.7363493,210:13.59630227):59.68239129,(((((((92:15.02387416,((29:8.984177448,233:1.227094244):0.4496214381,225:19.13893917):0.9361964486):41.81050158,(399:75.36756745,((((((((((227:29.88006537,212:38.53986333):2.408182223,((((((((322:24.43800318,161:20.84777986):23.84258485,((((((((((116:16.64430494,348:1.380466986):5.796960943,(((65:12.42884049,((27:5.…
	TREE * UNTITLED = [&R] (((143:6.868686065,69:19.65937942):40.410691,((185:27.09733059,351:6.300791372):4.666912607,383:12.3039996):37.97286831):50.41585451,(((((((((((((393:3.322812573,396:16.78760341):7.997374602,(317:16.75574951,318:24.11839944):6.698180004):14.33634375,(349:18.12491053,(397:27.77613274,((25:5.557828698,154:13.80457326):7.346145862,24:23.35831071):1.663738025):4.319782578):20.6…
	TREE * UNTITLED = [&R] ((((((((((((36:66.95887383,(235:36.52403715,(((((((((413:17.24610396,414:19.89545623):7.421150851,408:19.73185767):5.35026336,21:25.03870172):2.166352595,((90:1.602289319,423:2.26181335):3.101514937,99:7.260922876):16.924481):17.45246094,(219:14.67225068,424:15.96275139):28.59870307):1.3741192,((((300:11.16684305,301:15.55089834):17.83679102,5:27.14215152):0.8670833228,134:…
	TREE * UNTITLED = [&R] ((((305:44.038057,302:50.23301712):6.854681739,(94:7.779602553,355:21.45507227):45.7695784):50.36122353,(((((((((((((((((((426:39.54109444,((((((((((((((((322:51.83179295,161:38.22271702):12.11730042,((((((236:14.0467354,(((62:36.5005639,307:12.89980644):8.810701831,248:43.54550763):2.50836946,(27:10.85734225,28:31.18873127):18.84421266):1.787616079):21.04056854,(((281:32.9…
	TREE * UNTITLED = [&R] ((((((((((((((439:18.52142999,210:11.90927802):56.09862088,(((((((29:14.61694908,233:8.98603995):14.09393073,(((426:5.945414506,399:24.24101128):27.2693322,((((((((((((((((322:2.123711593,161:1.272545618):47.89691255,(((359:53.77896825,(153:3.654219002,315:30.74050084):9.8606607):7.614620645,((((394:25.01802766,((19:12.25593001,342:13.82118673):35.59277973,((348:13.93581748…
	TREE * UNTITLED = [&R] (((((94:8.283529423,355:20.25541378):25.30538346,302:38.93071186):17.38696431,305:46.28385782):45.83170715,((((((((((((((((((((((((((((((((((322:47.49021131,161:38.30191479):11.98944874,(((359:42.67091527,(153:3.933320861,315:34.89541889):0.5914700245):5.93060371,(((((((342:21.04630051,279:21.62277544):13.32262103,19:27.01279161):13.37521156,284:6.479708992):5.051495617,((2…
	TREE * UNTITLED = [&R] (((((69:21.1281913,143:12.8992084):38.05310699,((185:25.54366731,351:9.767318672):2.693934413,383:17.57235973):37.21884857):46.69909002,(((232:99.5025104,(((((((((((((((((413:5.933329891,414:6.952350765):24.47171729,408:29.63942282):2.808507139,21:26.24553593):6.815081689,((90:8.43628012,423:13.32150564):3.059989425,99:16.91502901):23.87725403):11.13557285,(219:15.93730847,…
	TREE * UNTITLED = [&R] ((((((94:48.74058652,355:48.84701595):21.84491581,(305:8.118300028,302:15.88535664):51.89984743):34.79609254,((((((((((((210:23.85492545,439:28.20927287):55.96662608,((((((((29:11.36939449,233:14.058244):7.232627186,(92:16.55152138,225:20.42251952):21.56218516):6.17887339,(((((((((((((((((161:7.802400212,322:18.91969638):43.18194749,(((((251:18.09887509,((((27:7.508808266,2…
	TREE * UNTITLED = [&R] (((((((((((((36:66.96546484,(235:36.52763329,(((((((((413:16.76497514,414:18.63582116):7.421882256,408:19.73380394):5.350789558,21:25.04117155):2.166566241,((90:1.60244699,423:2.262035624):3.101820303,99:7.261637807):16.92614922):17.45418032,(219:14.67369865,424:12.21959323):28.6015157):1.374254926,((((300:11.16794196,301:13.23093018):17.83854795,5:27.14482364):0.8671691254…
	TREE * UNTITLED = [&R] ((((((447:64.52367149,(237:34.5903112,((303:14.16923531,119:20.33525034):3.456333675,122:13.15543245):40.42039196):18.72594656):5.036640482,(121:46.64577553,((((76:3.080117716,264:10.50228945):9.452803374,100:21.1947859):3.133522177,101:39.15891461):10.02587432,327:27.61027297):4.328006611):32.0105954):23.90692172,(((((((((((((((((40:41.16008582,((((((((((186:31.79297751,19…
	TREE * UNTITLED = [&R] ((((94:20.03390379,355:11.43112707):30.92362979,(302:27.15198718,305:13.02731711):27.51601952):49.70754145,((((((((((((439:29.02313441,210:25.40019429):37.91055925,((((((((426:6.449543753,399:20.53845315):36.76270337,((((((((((((((((322:31.65376642,161:26.05751134):19.95058812,(((((((116:3.247443905,240:11.14056212):12.52014242,342:35.15534844):40.87584923,(((344:10.1288879…
	TREE * UNTITLED = [&R] (((((((((((((393:0.1711234354,396:15.79817847):11.80798202,(((397:32.26146099,(317:22.44430077,318:24.19711019):1.82145685):0.4300454208,349:22.23542162):2.265467514,((25:11.34665081,154:5.592496638):9.041743857,24:23.52233893):12.3964726):1.35991875):3.302954701,365:6.81998138):21.19839382,223:31.5626393):54.53634132,(((((358:8.557485965,312:5.329211296):7.637353182,((194:…
	TREE * UNTITLED = [&R] ((((69:57.61464298,((185:28.85234916,351:18.97306915):1.268681214,383:20.36710921):19.81600267):49.10172095,(((((((((393:2.728906623,(((396:14.40831171,349:4.926395475):0.509587975,(317:3.167677016,318:12.42204277):2.419778804):8.861301561,(((25:7.425841834,154:5.913452003):4.662286,24:19.14043859):4.54864218,397:26.26616186):1.811866201):3.459777089):12.20386692,365:1.3716…
	TREE * UNTITLED = [&R] (((((94:39.03576088,355:52.89318763):12.17244887,(305:8.320930877,302:8.053293843):43.66378297):49.47185999,(((((((((((((((((((29:27.03820624,233:32.86859463):3.432013927,((399:46.21767596,426:24.40384605):21.96841575,((((((((((((((((322:24.98594437,161:15.55971728):35.88727277,(((((((284:8.469350184,214:3.374138505):0.7417501093,(146:13.47335264,(342:32.78089932,((344:3.26…
	TREE * UNTITLED = [&R] (((302:50.84401044,(305:43.80233665,(94:17.74427953,355:20.77263105):22.82215485):0.9361945735):69.84441667,(((((((((((((((((225:61.19931805,(((29:9.67815753,233:11.75390553):1.33530224,92:35.91752029):13.75412825,((399:43.40817896,426:20.64240928):22.61315591,((((((((227:42.06213923,((((((((322:61.07143847,((((((251:11.54058817,(344:37.18924243,(284:1.533703274,307:8.19220…
	TREE * UNTITLED = [&R] ((((((((((((((((((((((((((((70:8.923934148,432:18.82445867):8.434458875,(((415:0.7616325162,441:14.39839591):2.901781794,360:2.591881243):10.84095759,175:14.6423977):5.248078929):25.33594736,377:2.582095786):17.09184951,380:18.63938402):2.034904324,(372:21.21422862,265:5.59714618):12.68095807):16.13307193,209:33.30512617):11.6100894,(430:8.235779783,(144:7.034440351,22:0.34…
	TREE * UNTITLED = [&R] (((302:26.65720209,305:10.93017332):92.46949343,((94:32.39447178,355:35.90009273):69.85014509,((((((((((((((((((((399:64.67749214,426:43.60216053):7.050279014,(((((((((((((((((((((((((27:4.956681563,28:22.37560399):20.99545495,342:43.52402636):16.09428503,((((279:28.13693901,(344:6.940403112,116:2.170429237):7.734203413):2.594307295,62:31.8126484):1.651679606,((11:1.4474664…
	TREE * UNTITLED = [&R] ((((((((((((((((38:9.58252906,39:15.36425626):3.35075384,((((((((413:16.06768067,414:18.62457636):0.2399376491,408:10.49908274):1.416944932,21:9.242736571):0.6681116697,((90:5.800280537,423:1.728455807):5.202795904,99:11.44678064):0.8929416147):8.310439089,(219:0.9578647739,424:3.954826834):14.28575368):11.81955395,((((300:10.64670821,301:0.9472005061):4.020786399,5:3.91368…
	TREE * UNTITLED = [&R] ((((((185:24.14733099,351:11.20872923):0.3520598682,383:15.75061104):38.04565262,(69:34.72892353,143:30.1452858):23.45789353):47.70435416,((110:77.30874202,(141:17.15044138,398:27.16689585):27.70022505):22.24078988,((((((((((((((((((((377:19.61095725,(((372:9.465764408,432:34.90396526):8.320412756,265:0.857611546):8.138553727,(380:8.362478551,(70:25.76502806,(((441:16.15002…
	TREE * UNTITLED = [&R] (((((((447:18.99799829,237:21.66735935):6.248867566,(((((76:7.159112081,264:2.021589191):3.384435802,100:2.73460702):0.2582245039,101:33.86853992):5.416147885,327:14.34843842):7.720373934,(119:43.52724156,((122:6.138047463,121:3.509781068):23.90851143,303:30.34529565):5.634522078):2.711771151):9.029918398):43.99316555,((((((((((((((((((((((((((186:6.753039745,198:3.40551338…
	TREE * UNTITLED = [&R] ((((398:39.35879334,(110:58.39248404,141:28.23362392):2.820604129):46.03504716,(((((((((((((((((((48:2.537720878,((374:27.5122991,(((114:26.88296614,((416:38.9296331,(361:24.81813124,425:14.19288421):9.721512046):2.340608333,(52:11.81370021,(45:14.92161275,124:18.99088456):6.823842994):17.57541215):22.21245075):0.03947328443,267:12.40650525):3.914513602,443:13.86372232):13.…
	TREE * UNTITLED = [&R] (((((94:34.90638226,355:5.376365823):24.31273894,(305:1.99522586,302:14.11947369):28.1447361):73.65953311,((((((((((((210:51.46027982,439:53.20031768):23.72166348,(((((((399:43.10020578,(426:18.98005163,((((((((((((((((322:39.44906169,161:30.65524721):17.87385384,(((359:37.23491281,(153:5.79560801,315:10.83219634):16.84380785):16.84506446,(((27:33.54294615,28:44.62812421):2…
	TREE * UNTITLED = [&R] ((((((((((((((((((((((((265:7.575845389,(377:17.01405408,(380:1.551032421,((((360:2.060894571,415:12.99911532):3.970608395,441:16.35887355):6.058412537,175:9.466043239):3.400515253,70:12.18902404):32.15831436):17.35836295):2.381844505):7.140639267,(372:22.35612784,432:52.86546577):12.30572367):12.12679011,209:37.13958344):24.12859012,((144:4.855512657,430:7.829838854):6.066…
	TREE * UNTITLED = [&R] ((((69:62.26214933,(143:17.98519853,((185:31.48185798,351:5.262334325):7.450630787,383:12.13422513):1.235674664):41.72000233):37.81171926,((110:45.56110438,(141:10.47657544,398:29.62776186):4.602449892):73.67391262,(((((((((((((((((((48:12.31232928,(((((265:0.966971878,((70:33.73094665,(((415:10.81731814,(441:10.14347304,360:3.202474496):6.000046249):9.605506938,175:14.4937…
	TREE * UNTITLED = [&R] ((((((((((((((439:18.51861092,210:11.9074689):56.09008951,(((((((225:23.71513181,92:19.11936286):29.32040353,(((426:5.94451028,399:24.23731365):27.2651899,((((((((((((((((322:2.12338866,161:1.272352188):47.8896426,(((359:59.1937084,(153:3.653664512,315:30.73582965):9.85916259):7.613463031,((((394:25.0142163,((19:12.25406718,342:16.50317632):35.58736724,((348:13.93369941,146…
	TREE * UNTITLED = [&R] (((((141:3.990934128,398:15.12479657):0.2928316767,110:35.43386495):83.39276683,(((((303:36.49911119,(447:6.354863424,121:26.45191658):9.655799805):17.38519316,((((76:10.03777697,264:1.235225207):11.15152099,100:23.39306727):6.926154828,101:43.40019028):5.131408828,327:32.89947673):7.529934153):28.47387396,119:88.92780601):2.073171678,(237:0.6702381012,122:21.36409955):65.5…
	TREE * UNTITLED = [&R] ((((((((((((((((((((((((267:27.63778512,(((((361:10.30905388,((45:13.61539057,124:6.316322237):3.401941734,425:18.03127258):2.145262867):12.32857245,(52:3.038359321,416:4.748390324):18.2570143):34.97095239,114:10.86549378):0.3244631104,443:8.059144192):2.555710481,374:6.933108124):8.3112461):2.207643283,68:51.49943036):18.1462126,48:11.74000849):3.665282596,((((((((((186:12…
	TREE * UNTITLED = [&R] ((((94:72.12573606,355:59.76840204):2.709364131,(305:35.24395752,302:39.24305427):21.70951311):37.43067627,((((((((((((210:12.37174459,439:16.57521489):65.92082671,(((((((225:57.35245033,92:48.82428592):3.344975141,((29:37.99362381,233:23.25173134):5.807233745,((399:28.57372105,426:6.700400449):21.76504425,(((((((((212:10.6397705,227:1.305910271):31.35310372,((((((((161:33.…
	TREE * UNTITLED = [&R] ((((110:47.80113686,141:17.21068298):14.30956039,398:55.36760734):28.60474524,((((((76:10.74846786,264:11.83650984):0.8237607881,100:15.55664985):10.81089436,101:38.82110781):3.607068985,327:22.92995316):6.951563234,(447:23.67008752,((((121:9.571488364,119:25.8287188):0.1520198003,237:1.822829699):14.57640102,303:24.69189634):7.18413921,122:34.47149795):0.7613473909):11.653…
	TREE * UNTITLED = [&R] (((((((((((((((((38:3.545550212,39:15.93672502):12.29765276,(((((((413:3.959716505,414:6.282480623):10.08727147,408:4.96526976):6.04498897,21:20.34839277):1.334054045,((90:9.047452011,423:4.337590547):1.020031443,99:7.142038222):3.887406706):8.793439214,(219:16.28636875,424:6.937554201):12.59720731):7.153703438,((((300:4.618695112,301:2.442578333):2.742973062,5:14.97162515)…
	TREE * UNTITLED = [&R] (((((232:44.86636787,(((((((((393:0.741522936,349:27.58219651):0.9228088934,((317:3.299491411,318:1.449733627):19.59828682,(397:22.03027774,((25:11.02091087,154:5.334998599):2.051756895,24:18.43793717):4.845469873):4.880627574):0.9061407912):1.873238823,396:19.7494478):14.91202902,365:13.58239056):7.940582091,223:22.89546349):63.61165646,((167:13.72761123,(170:19.40148448,(…
	TREE * UNTITLED = [&R] (((((((185:10.95369818,351:10.43680281):0.1431269006,383:10.23676303):14.25405435,143:25.98011246):2.611746669,69:28.78215183):58.62521379,((232:116.5123755,(((((((((((36:21.48813798,235:0.3184740106):57.01238452,(((((((((413:3.893697095,414:6.006967149):17.9893909,408:16.16721448):4.848243568,21:28.40878668):5.413884399,((90:11.85640469,423:4.564332592):0.5795423695,99:13.…
	TREE * UNTITLED = [&R] ((((((((((((((439:21.64382934,210:20.74335228):47.73528946,((((((((225:28.06579621,(29:14.15343161,233:2.503161178):3.784690211):17.68219512,92:37.74178519):19.25117332,(399:73.48870266,((((((((((227:19.72522077,212:26.2478746):11.89345365,((((((((322:5.284266444,161:4.805572584):45.54248167,((((153:5.223585697,315:31.50084133):1.367516225,359:43.81299108):13.1236557,(((((3…
	TREE * UNTITLED = [&R] (((((110:49.13582542,398:27.60235263):73.45079681,(141:63.21259356,((((447:37.57648357,(122:36.92308904,((((76:3.880228941,264:0.6974291607):6.055123617,100:11.59757575):1.873089355,101:38.42494876):6.633541462,327:20.50724775):1.551182615):24.49061531):0.6083439393,237:41.93920273):17.86689748,(303:43.54815625,(119:15.83837378,121:9.043963222):31.60676932):37.63943144):16.…
	TREE * UNTITLED = [&R] (((((185:5.464747029,351:2.168384749):6.51039459,383:9.78503828):5.742434478,(69:15.96500146,143:5.900754124):10.85449339):62.43239156,(((398:18.55724144,110:32.8004519):25.95406269,141:31.18071929):44.59163951,((((((76:8.533956545,264:4.023067447):0.2830665973,100:5.698574538):1.770428235,101:32.83149659):25.75661293,327:38.29053857):49.83595709,((447:26.57772156,237:22.72…
END;
