# Supplementary material for: Neuroanatomy of the late Cretaceous Thescelosaurus neglectus (Neornithischia: Thescelosauridae) reveals novel ecological specialisations within Dinosauria
Source: Sci Rep. 2023 Nov 6;13:19224. doi: 10.1038/s41598-023-45658-3 (PMC10628235; doi:10.1038/s41598-023-45658-3)
Supplement: Supplementary file 3 — Supplementary Information 3. [file 41598_2023_45658_MOESM3_ESM.txt]

#NEXUS
[R-package APE, Fri Jan 15 13:33:06 2021]
BEGIN TAXA;
	DIMENSIONS NTAX = 447;
	TAXLABELS
		Aardonyx_celestae
		Abelisaurus_comahuensis
		Abrictosaurus_consors
		Abydosaurus_mcintoshi
		Achelousaurus_horneri
		Acrocanthosaurus_atokensis
		Adeopapposaurus_mognai
		Afrovenator_abakensis
		Agilisaurus_louderbacki
		Ajancingenia_yanshini
		Alamosaurus_sanjuanensis
		Albertosaurus_sarcophagus
		Alioramus_altai
		Alioramus_remotus
		Allosaurus_fragilis
		Altirhinus_kurzanovi
		Alxasaurus_elesitaiensis
		Amargasaurus_cazaui
		Ampelosaurus_atacis
		Amurosaurus_riabinini
		Anchiceratops_ornatus
		Anchiornis_huxleyi
		Anchisaurus_polyzelus
		Ankylosaurus_magniventris
		Anodontosaurus_lambei
		Anserimimus_planinychus
		Antarctosaurus_brasilensis
		Antarctosaurus_wichmannianus
		Antetonitrus_ingenipes
		Anzu_wyliei
		Aorun_zhaoi
		Apatoraptor_pennatus
		Apatosaurus_ajax
		Apatosaurus_louisae
		Appalachiosaurus_montgomeriensis
		Aquilops_americanus
		Aralosaurus_tuberiferus
		Archaeoceratops_oshimai
		Archaeoceratops_yujingziensis
		Archaeopteryx_lithographica
		Arcovenator_escotae
		Arcusaurus_pereirabdalorum
		Arenysaurus_ardevoli
		Atlasaurus_imelakei
		Atrociraptor_marshalli
		Aucasaurus_garridoi
		Auroraceratops_rugosus
		Aurornis_xui
		Australovenator_wintonensis
		Avimimus_portentosus
		Bagaceratops_rozhdestvenskyi
		Bambiraptor_feinbergi
		Banji_long
		Barosaurus_lentus
		Baryonyx_walkeri
		Beipiaosaurus_inexpectus
		Beipiaosaurus_sp.
		Beishanlong_grandis
		Berberosaurus_liassicus
		Bistahieversor_sealeyi
		Bonatitan_reigi
		Bonitasaura_salgadoi
		Brachiosaurus_sp.
		Brachylophosaurus_canadensis
		Brasilotitan_nemophagus
		Brontosaurus_excelsus
		Brontosaurus_parvus
		Buitreraptor_gonzalezorum
		Buriolestes_schultzi
		Byronosaurus_jaffei
		Caenagnathasia_martinsoni
		Caenagnathus_collinsi
		Camarasaurus_grandis
		Camarasaurus_lentus
		Camarasaurus_supremus
		Camposaurus_arizonensis
		Carcharodontosaurus_saharicus
		Carnotaurus_sastrei
		Cathayornis_yandica
		Cathetosaurus_lewisi
		Caudipteryx_sp.
		Caudipteryx_zoui
		Cedarosaurus_weiskopfae
		Centrosaurus_apertus
		Ceratosaurus_nasicornis
		Cetiosauriscus_stewarti
		Cetiosaurus_oxoniensis
		Changchunsaurus_parvus
		Chaoyangosaurus_liaosiensis
		Chasmosaurus_belli
		Chilesaurus_diegosuarezi
		Chinshakiangosaurus_chunghoensis
		Chirostenotes_pergracilis
		Chromogisaurus_novasi
		Chuanjiesaurus_anaensis
		Chubutisaurus_insignis
		Chuxiongosaurus_lufengensis
		Citipati_osmolskae
		Coahuilaceratops_magnacuerna
		Coelophysis_bauri
		Coelophysis_kayentakatae
		Coloradisaurus_brevis
		Comahuesaurus_windhauseni
		Compsognathus_longipes
		Concavenator_corcovatus
		Conchoraptor_gracilis
		Confuciusornis_dui
		Corythosaurus_sp.
		Cryolophosaurus_ellioti
		Daemonosaurus_chauliodus
		Daspletosaurus_horneri
		Daspletosaurus_torosus
		Deinocheirus_mirificus
		Deinonychus_antirrhopus
		Demandasaurus_darwini
		Diamantinasaurus_matildae
		Dicraeosaurus_hansemanni
		Dilong_paradoxus
		Dilophosaurus_wetherilli
		Diplodocus_carnegii
		Dracoraptor_hanigani
		Dracovenator_regenti
		Dreadnoughtus_schrani
		Dromaeosaurus_albertensis
		Dromiceimimus_brevitertius
		Dryosaurus_altus
		Dubreuillosaurus_valesdunensis
		Duriavenator_hesperis
		Dysalotosaurus_lettowvorbecki
		Edmontonia_rugosidens
		Edmontosaurus_annectens
		Edmontosaurus_regalis
		Efraasia_minor
		Einiosaurus_procurvicornis
		Ekrixinatosaurus_novasi
		Elaphrosaurus_bambergi
		Elmisaurus_rarus
		Emausaurus_ernsti
		Enigmosaurus_mongoliensis
		Eoabelisaurus_mefi
		Eodromaeus_murphi
		Eolambia_caroljonesa
		Eoraptor_lunensis
		Eosinopteryx_brevipenna
		Eotrachodon_orientalis
		Epachthosaurus_sciuttoi
		Epichirostenotes_curriei
		Epidexipteryx_hui
		Equijubus_normani
		Erliansaurus_bellamanus
		Erlikosaurus_andrewsi
		Eucnemesaurus_fortis
		Euhelopus_zdanskyi
		Euoplocephalus_tutus
		Europasaurus_holgeri
		Eustreptospondylus_oxoniensis
		Falcarius_utahensis
		Ferganasaurus_verzilini
		Fruitadens_haagarorum
		Fukuisaurus_tetoriensis
		Fukuititan_nipponensis
		Futalognkosaurus_dukei
		Galeamopus_hayi
		Galeamopus_sp.
		Gallimimus_bullatus
		Ganzhousaurus_nankangensis
		Gargoyleosaurus_parkpinorum
		Garudimimus_brevipes
		Gasparinisaura_cincosaltensis
		Gastonia_burgei
		Genyodectes_serus
		Giganotosaurus_carolinii
		Gigantoraptor_erlianensis
		Giraffatitan_brancai
		Gobivenator_mongoliensis
		Gorgosaurus_libratus
		Goyocephale_lattimorei
		Gryposaurus_monumentensis
		Gryposaurus_notabilis
		Guanlong_wucaii
		Hagryphus_giganteus
		Haplocheirus_sollers
		Harpymimus_okladnikovi
		Haya_griva
		Herrerasaurus_ischigualastensis
		Hesperornis_regalis
		Hesperosaurus_mjosi
		Heterodontosaurus_tucki
		Hexinlusaurus_multidens
		Heyuannia_huangi
		Huanansaurus_ganzhouensis
		Huaxiagnathus_orientalis
		Huayangosaurus_taibaii
		Hungarosaurus_tormai
		Hypacrosaurus_altispinus
		Hypacrosaurus_stebingeri
		Hypsilophodon_foxii
		Ichthyornis_dispar
		Iguanodon_bernissartensis
		Incisivosaurus_gauthieri
		Irritator_challengeri
		Jainosaurus_septentrionalis
		Janenschia_robusta
		Jeholornis_prima
		Jeholosaurus_shangyuanensis
		Jianchangornis_microdonta
		Jianchangosaurus_yixianensis
		Jiangxisaurus_ganzhouensis
		Jinfengopteryx_elegans
		Jingshanosaurus_xinwaensis
		Jinzhousaurus_yangi
		Jobaria_tiguidensis
		Kaatedocus_siberi
		Karongasaurus_gittelmani
		Kentrosaurus_aethiopicus
		Khaan_mckennai
		Kileskus_aristotocus
		Klamelisaurus_gobiensis
		Kosmoceratops_richardsoni
		Kotasaurus_yamanpalliensis
		Kritosaurus_navajovius
		Kryptops_palaios
		Kunbarrasaurus_ieversi
		Lambeosaurus_sp.
		Lamplughsaura_dharmaramensis
		Lanzhousaurus_magnidens
		Lapparentosaurus_madagascariensis
		Leptoceratops_gracilis
		Leptorhynchos_elegans
		Leptorhynchos_gaddisi
		Leshansaurus_qianweiensis
		Lesothosaurus_diagnosticus
		Lessemsaurus_sauropoides
		Leyesaurus_marayensis
		Liaoceratops_yanzigouensis
		Ligabuesaurus_leanzai
		Liliensternus_liliensterni
		Limaysaurus_tessonei
		Limusaurus_inextricabilis
		Lirainosaurus_astibiae
		Longicrusavis_houi
		Longipteryx_chaoyangensis
		Lourinhasaurus_alenquerensis
		Lufengosaurus_huenei
		Lurdusaurus_arenatus
		Lythronax_argestes
		Machairasaurus_leptonychus
		Magyarosaurus_dacus
		Maiasaura_peeblesorum
		Majungasaurus_crenatissimus
		Malawisaurus_dixeyi
		Mamenchisaurus_constructus
		Mamenchisaurus_jingyanensis
		Mamenchisaurus_sinocanadorum
		Mamenchisaurus_youngi
		Manidens_condorensis
		Mantellisaurus_atherfieldensis
		Mapusaurus_roseae
		Marshosaurus_bicentesimus
		Masiakasaurus_knopfleri
		Massospondylus_carinatus
		Massospondylus_kaalae
		Megalosaurus_bucklandii
		Megapnosaurus_rhodesiensis
		Mei_long
		Melanorosaurus_readi
		Microraptor_zhaoianus
		Microvenator_celer
		Monolophosaurus_jiangi
		Mosaiceratops_azumai
		Murusraptor_barrosaensis
		Mussaurus_patagonicus
		Mymoorapelta_maysi
		Nankangia_jianxiensis
		Nanosaurus_agilis
		Nanshiungosaurus_brevispinus
		Neimongosaurus_yangi
		Nemegtomaia_barsboldi
		Nemegtosaurus_mongoliensis
		Neovenator_salerii
		Neuquensaurus_australis
		Nigersaurus_taqueti
		Noasaurus_leali
		Normanniasaurus_genceyi
		Nothronychus_graffami
		Nothronychus_mckinleyi
		Nqwebasaurus_thwazi
		Olorotitan_arharensis
		Omeisaurus_junghsiensis
		Omeisaurus_maoianus
		Omeisaurus_tianfuensis
		Opisthocoelicaudia_skarzynskii
		Orkoraptor_burkei
		Ornitholestes_hermanni
		Ornithomimus_edmontonicus
		Orodromeus_makelai
		Ouranosaurus_nigeriensis
		Oviraptor_philoceratops
		Pachycephalosaurus_wyomingensis
		Pachyrhinosaurus_canadensis
		Pachyrhinosaurus_lakustai
		Pampadromaeus_barberenai
		Panguraptor_lufengensis
		Panoplosaurus_mirus
		Panphagia_protos
		Pantydraco_caducus
		Paralititan_stromeri
		Parasaurolophus_tubicen
		Parasaurolophus_walkeri
		Parksosaurus_warreni
		Patagosaurus_fariasi
		Pawpawsaurus_campbelli
		Pelecanimimus_polyodon
		Pengornis_houi
		Phuwiangosaurus_sirindhornae
		Piatnitzkysaurus_floresi
		Pinacosaurus_grangeri
		Pinacosaurus_mephistocephalus
		Plateosauravus_cullingworthi
		Plateosaurus_engelhardti
		Plateosaurus_erlenbergiensis
		Pleurocoelus_nanus
		Prenocephale_prenes
		Prenoceratops_pieganensis
		Probactrosaurus_gobiensis
		Proceratosaurus_bradleyi
		Procompsognathus_triassicus
		Prosaurolophus_maximus
		Protarchaeopteryx_robusta
		Protoceratops_andrewsi
		Protoceratops_hellenikorhinus
		Protohadros_byrdi
		Protopteryx_fengningensis
		Psittacosaurus_lujiatunensis
		Psittacosaurus_meileyingensis
		Psittacosaurus_mongoliensis
		Psittacosaurus_neimongoliensis
		Psittacosaurus_sibiricus
		Psittacosaurus_sinensis
		Quaesitosaurus_orientalis
		Rapaxavis_pani
		Rapetosaurus_krausei
		Rinchenia_mongoliensis
		Rinconsaurus_caudamirus
		Riojasaurus_incertus
		Ruehleia_bedheimensis
		Rugops_primus
		Rukwatitan_bisepultus
		Saichania_chulsanensis
		Saltasaurus_loricatus
		Sanjuansaurus_gordilloi
		Sapeornis_chaoyangensis
		Sarahsaurus_aurifontanalis
		Sarmientosaurus_musacchioi
		Saturnalia_tupiniquim
		Saurolophus_angustirostris
		Saurolophus_osborni
		Sauropelta_edwardsorum
		Sauroposeidon_proteles
		Saurornithoides_mongoliensis
		Saurornitholestes_langstoni
		Scelidosaurus_harrisonii
		Schizooura_lii
		Segnosaurus_galbinensis
		Shamosaurus_scutatus
		Shenqiornis_mengi
		Shenzhousaurus_orientalis
		Shixinggia_oblita
		Shunosaurus_lii
		Shuvuuia_deserti
		Similicaudipteryx_yixianensis
		Sinornithoides_youngi
		Sinornithomimus_dongi
		Sinornithosaurus_millenii
		Sinosauropteryx_prima
		Sinotyrannus_kazuoensis
		Sinovenator_changii
		Sinraptor_dongi
		Sinraptor_hepingensis
		Sinusonasus_magnodens
		Skorpiovenator_bustingorryi
		Spinosaurus_aegyptiacus
		Staurikosaurus_pricei
		Stegoceras_validum
		Stegosaurus_stenops
		Struthiomimus_altus
		Struthiosaurus_transylvanicus
		Styracosaurus_albertensis
		Suchomimus_tenerensis
		Sulcavis_geeorum
		Suuwassea_emilieae
		Suzhousaurus_megatherioides
		Talarurus_plicatospineus
		Tapuiasaurus_macedoi
		Tarbosaurus_bataar
		Tarchia_kielanae
		Tarchia_teresae
		Tawa_hallae
		Tazoudasaurus_naimi
		Tehuelchesaurus_benitezii
		Tenontosaurus_tilletti
		Tethyshadros_insularis
		Thecodontosaurus_antiquus
		Therizinosaurus_cheloniformis
		Thescelosaurus_assiniboiensis
		Thescelosaurus_neglectus
		Tianyulong_confuciusi
		Titanoceratops_ouranos
		Tongtianlong_limosus
		Tornieria_africana
		Torvosaurus_gurneyi
		Torvosaurus_tanneri
		Triceratops_sp.
		Triceratops_horridus
		Latenivenatrix_mcmasterae
		Tsaagan_mangas
		Tsintaosaurus_spinorhinus
		Turiasaurus_riodevensis
		Tyrannosaurus_rex
		Udanoceratops_tschizhovi
		Unaysaurus_tolentinoi
		UNSM_2672
		Utahceratops_gettyi
		Vagaceratops_irvinensis
		Velociraptor_mongoliensis
		Vulcanodon_karibaensis
		Wannanosaurus_yansiensis
		Wiehenvenator_albati
		Wulatelong_gobiensis
		Xiaotingia_zhengi
		Xiongguanlong_baimoensis
		Xixiasaurus_henanensis
		Yangchuanosaurus_shangyouensis
		Yanornis_martini
		Yi_qi
		Yinlong_downsi
		Yuanmousaurus_jiangyiensis
		Yulong_mini
		Yunnanosaurus_huangi
		Zalmoxes_robustus
		Zanabazar_junior
		Zephyrosaurus_schaffi
		Zhenyuanlong_suni
		Zhongjianornis_yangi
		Zhouornis_hani
		Zuolong_salleei
		Zupaysaurus_rougieri
	;
END;
BEGIN TREES;
	TRANSLATE
		1	Aardonyx_celestae,
		2	Abelisaurus_comahuensis,
		3	Abrictosaurus_consors,
		4	Abydosaurus_mcintoshi,
		5	Achelousaurus_horneri,
		6	Acrocanthosaurus_atokensis,
		7	Adeopapposaurus_mognai,
		8	Afrovenator_abakensis,
		9	Agilisaurus_louderbacki,
		10	Ajancingenia_yanshini,
		11	Alamosaurus_sanjuanensis,
		12	Albertosaurus_sarcophagus,
		13	Alioramus_altai,
		14	Alioramus_remotus,
		15	Allosaurus_fragilis,
		16	Altirhinus_kurzanovi,
		17	Alxasaurus_elesitaiensis,
		18	Amargasaurus_cazaui,
		19	Ampelosaurus_atacis,
		20	Amurosaurus_riabinini,
		21	Anchiceratops_ornatus,
		22	Anchiornis_huxleyi,
		23	Anchisaurus_polyzelus,
		24	Ankylosaurus_magniventris,
		25	Anodontosaurus_lambei,
		26	Anserimimus_planinychus,
		27	Antarctosaurus_brasilensis,
		28	Antarctosaurus_wichmannianus,
		29	Antetonitrus_ingenipes,
		30	Anzu_wyliei,
		31	Aorun_zhaoi,
		32	Apatoraptor_pennatus,
		33	Apatosaurus_ajax,
		34	Apatosaurus_louisae,
		35	Appalachiosaurus_montgomeriensis,
		36	Aquilops_americanus,
		37	Aralosaurus_tuberiferus,
		38	Archaeoceratops_oshimai,
		39	Archaeoceratops_yujingziensis,
		40	Archaeopteryx_lithographica,
		41	Arcovenator_escotae,
		42	Arcusaurus_pereirabdalorum,
		43	Arenysaurus_ardevoli,
		44	Atlasaurus_imelakei,
		45	Atrociraptor_marshalli,
		46	Aucasaurus_garridoi,
		47	Auroraceratops_rugosus,
		48	Aurornis_xui,
		49	Australovenator_wintonensis,
		50	Avimimus_portentosus,
		51	Bagaceratops_rozhdestvenskyi,
		52	Bambiraptor_feinbergi,
		53	Banji_long,
		54	Barosaurus_lentus,
		55	Baryonyx_walkeri,
		56	Beipiaosaurus_inexpectus,
		57	Beipiaosaurus_sp.,
		58	Beishanlong_grandis,
		59	Berberosaurus_liassicus,
		60	Bistahieversor_sealeyi,
		61	Bonatitan_reigi,
		62	Bonitasaura_salgadoi,
		63	Brachiosaurus_sp.,
		64	Brachylophosaurus_canadensis,
		65	Brasilotitan_nemophagus,
		66	Brontosaurus_excelsus,
		67	Brontosaurus_parvus,
		68	Buitreraptor_gonzalezorum,
		69	Buriolestes_schultzi,
		70	Byronosaurus_jaffei,
		71	Caenagnathasia_martinsoni,
		72	Caenagnathus_collinsi,
		73	Camarasaurus_grandis,
		74	Camarasaurus_lentus,
		75	Camarasaurus_supremus,
		76	Camposaurus_arizonensis,
		77	Carcharodontosaurus_saharicus,
		78	Carnotaurus_sastrei,
		79	Cathayornis_yandica,
		80	Cathetosaurus_lewisi,
		81	Caudipteryx_sp.,
		82	Caudipteryx_zoui,
		83	Cedarosaurus_weiskopfae,
		84	Centrosaurus_apertus,
		85	Ceratosaurus_nasicornis,
		86	Cetiosauriscus_stewarti,
		87	Cetiosaurus_oxoniensis,
		88	Changchunsaurus_parvus,
		89	Chaoyangosaurus_liaosiensis,
		90	Chasmosaurus_belli,
		91	Chilesaurus_diegosuarezi,
		92	Chinshakiangosaurus_chunghoensis,
		93	Chirostenotes_pergracilis,
		94	Chromogisaurus_novasi,
		95	Chuanjiesaurus_anaensis,
		96	Chubutisaurus_insignis,
		97	Chuxiongosaurus_lufengensis,
		98	Citipati_osmolskae,
		99	Coahuilaceratops_magnacuerna,
		100	Coelophysis_bauri,
		101	Coelophysis_kayentakatae,
		102	Coloradisaurus_brevis,
		103	Comahuesaurus_windhauseni,
		104	Compsognathus_longipes,
		105	Concavenator_corcovatus,
		106	Conchoraptor_gracilis,
		107	Confuciusornis_dui,
		108	Corythosaurus_sp.,
		109	Cryolophosaurus_ellioti,
		110	Daemonosaurus_chauliodus,
		111	Daspletosaurus_horneri,
		112	Daspletosaurus_torosus,
		113	Deinocheirus_mirificus,
		114	Deinonychus_antirrhopus,
		115	Demandasaurus_darwini,
		116	Diamantinasaurus_matildae,
		117	Dicraeosaurus_hansemanni,
		118	Dilong_paradoxus,
		119	Dilophosaurus_wetherilli,
		120	Diplodocus_carnegii,
		121	Dracoraptor_hanigani,
		122	Dracovenator_regenti,
		123	Dreadnoughtus_schrani,
		124	Dromaeosaurus_albertensis,
		125	Dromiceimimus_brevitertius,
		126	Dryosaurus_altus,
		127	Dubreuillosaurus_valesdunensis,
		128	Duriavenator_hesperis,
		129	Dysalotosaurus_lettowvorbecki,
		130	Edmontonia_rugosidens,
		131	Edmontosaurus_annectens,
		132	Edmontosaurus_regalis,
		133	Efraasia_minor,
		134	Einiosaurus_procurvicornis,
		135	Ekrixinatosaurus_novasi,
		136	Elaphrosaurus_bambergi,
		137	Elmisaurus_rarus,
		138	Emausaurus_ernsti,
		139	Enigmosaurus_mongoliensis,
		140	Eoabelisaurus_mefi,
		141	Eodromaeus_murphi,
		142	Eolambia_caroljonesa,
		143	Eoraptor_lunensis,
		144	Eosinopteryx_brevipenna,
		145	Eotrachodon_orientalis,
		146	Epachthosaurus_sciuttoi,
		147	Epichirostenotes_curriei,
		148	Epidexipteryx_hui,
		149	Equijubus_normani,
		150	Erliansaurus_bellamanus,
		151	Erlikosaurus_andrewsi,
		152	Eucnemesaurus_fortis,
		153	Euhelopus_zdanskyi,
		154	Euoplocephalus_tutus,
		155	Europasaurus_holgeri,
		156	Eustreptospondylus_oxoniensis,
		157	Falcarius_utahensis,
		158	Ferganasaurus_verzilini,
		159	Fruitadens_haagarorum,
		160	Fukuisaurus_tetoriensis,
		161	Fukuititan_nipponensis,
		162	Futalognkosaurus_dukei,
		163	Galeamopus_hayi,
		164	Galeamopus_sp.,
		165	Gallimimus_bullatus,
		166	Ganzhousaurus_nankangensis,
		167	Gargoyleosaurus_parkpinorum,
		168	Garudimimus_brevipes,
		169	Gasparinisaura_cincosaltensis,
		170	Gastonia_burgei,
		171	Genyodectes_serus,
		172	Giganotosaurus_carolinii,
		173	Gigantoraptor_erlianensis,
		174	Giraffatitan_brancai,
		175	Gobivenator_mongoliensis,
		176	Gorgosaurus_libratus,
		177	Goyocephale_lattimorei,
		178	Gryposaurus_monumentensis,
		179	Gryposaurus_notabilis,
		180	Guanlong_wucaii,
		181	Hagryphus_giganteus,
		182	Haplocheirus_sollers,
		183	Harpymimus_okladnikovi,
		184	Haya_griva,
		185	Herrerasaurus_ischigualastensis,
		186	Hesperornis_regalis,
		187	Hesperosaurus_mjosi,
		188	Heterodontosaurus_tucki,
		189	Hexinlusaurus_multidens,
		190	Heyuannia_huangi,
		191	Huanansaurus_ganzhouensis,
		192	Huaxiagnathus_orientalis,
		193	Huayangosaurus_taibaii,
		194	Hungarosaurus_tormai,
		195	Hypacrosaurus_altispinus,
		196	Hypacrosaurus_stebingeri,
		197	Hypsilophodon_foxii,
		198	Ichthyornis_dispar,
		199	Iguanodon_bernissartensis,
		200	Incisivosaurus_gauthieri,
		201	Irritator_challengeri,
		202	Jainosaurus_septentrionalis,
		203	Janenschia_robusta,
		204	Jeholornis_prima,
		205	Jeholosaurus_shangyuanensis,
		206	Jianchangornis_microdonta,
		207	Jianchangosaurus_yixianensis,
		208	Jiangxisaurus_ganzhouensis,
		209	Jinfengopteryx_elegans,
		210	Jingshanosaurus_xinwaensis,
		211	Jinzhousaurus_yangi,
		212	Jobaria_tiguidensis,
		213	Kaatedocus_siberi,
		214	Karongasaurus_gittelmani,
		215	Kentrosaurus_aethiopicus,
		216	Khaan_mckennai,
		217	Kileskus_aristotocus,
		218	Klamelisaurus_gobiensis,
		219	Kosmoceratops_richardsoni,
		220	Kotasaurus_yamanpalliensis,
		221	Kritosaurus_navajovius,
		222	Kryptops_palaios,
		223	Kunbarrasaurus_ieversi,
		224	Lambeosaurus_sp.,
		225	Lamplughsaura_dharmaramensis,
		226	Lanzhousaurus_magnidens,
		227	Lapparentosaurus_madagascariensis,
		228	Leptoceratops_gracilis,
		229	Leptorhynchos_elegans,
		230	Leptorhynchos_gaddisi,
		231	Leshansaurus_qianweiensis,
		232	Lesothosaurus_diagnosticus,
		233	Lessemsaurus_sauropoides,
		234	Leyesaurus_marayensis,
		235	Liaoceratops_yanzigouensis,
		236	Ligabuesaurus_leanzai,
		237	Liliensternus_liliensterni,
		238	Limaysaurus_tessonei,
		239	Limusaurus_inextricabilis,
		240	Lirainosaurus_astibiae,
		241	Longicrusavis_houi,
		242	Longipteryx_chaoyangensis,
		243	Lourinhasaurus_alenquerensis,
		244	Lufengosaurus_huenei,
		245	Lurdusaurus_arenatus,
		246	Lythronax_argestes,
		247	Machairasaurus_leptonychus,
		248	Magyarosaurus_dacus,
		249	Maiasaura_peeblesorum,
		250	Majungasaurus_crenatissimus,
		251	Malawisaurus_dixeyi,
		252	Mamenchisaurus_constructus,
		253	Mamenchisaurus_jingyanensis,
		254	Mamenchisaurus_sinocanadorum,
		255	Mamenchisaurus_youngi,
		256	Manidens_condorensis,
		257	Mantellisaurus_atherfieldensis,
		258	Mapusaurus_roseae,
		259	Marshosaurus_bicentesimus,
		260	Masiakasaurus_knopfleri,
		261	Massospondylus_carinatus,
		262	Massospondylus_kaalae,
		263	Megalosaurus_bucklandii,
		264	Megapnosaurus_rhodesiensis,
		265	Mei_long,
		266	Melanorosaurus_readi,
		267	Microraptor_zhaoianus,
		268	Microvenator_celer,
		269	Monolophosaurus_jiangi,
		270	Mosaiceratops_azumai,
		271	Murusraptor_barrosaensis,
		272	Mussaurus_patagonicus,
		273	Mymoorapelta_maysi,
		274	Nankangia_jianxiensis,
		275	Nanosaurus_agilis,
		276	Nanshiungosaurus_brevispinus,
		277	Neimongosaurus_yangi,
		278	Nemegtomaia_barsboldi,
		279	Nemegtosaurus_mongoliensis,
		280	Neovenator_salerii,
		281	Neuquensaurus_australis,
		282	Nigersaurus_taqueti,
		283	Noasaurus_leali,
		284	Normanniasaurus_genceyi,
		285	Nothronychus_graffami,
		286	Nothronychus_mckinleyi,
		287	Nqwebasaurus_thwazi,
		288	Olorotitan_arharensis,
		289	Omeisaurus_junghsiensis,
		290	Omeisaurus_maoianus,
		291	Omeisaurus_tianfuensis,
		292	Opisthocoelicaudia_skarzynskii,
		293	Orkoraptor_burkei,
		294	Ornitholestes_hermanni,
		295	Ornithomimus_edmontonicus,
		296	Orodromeus_makelai,
		297	Ouranosaurus_nigeriensis,
		298	Oviraptor_philoceratops,
		299	Pachycephalosaurus_wyomingensis,
		300	Pachyrhinosaurus_canadensis,
		301	Pachyrhinosaurus_lakustai,
		302	Pampadromaeus_barberenai,
		303	Panguraptor_lufengensis,
		304	Panoplosaurus_mirus,
		305	Panphagia_protos,
		306	Pantydraco_caducus,
		307	Paralititan_stromeri,
		308	Parasaurolophus_tubicen,
		309	Parasaurolophus_walkeri,
		310	Parksosaurus_warreni,
		311	Patagosaurus_fariasi,
		312	Pawpawsaurus_campbelli,
		313	Pelecanimimus_polyodon,
		314	Pengornis_houi,
		315	Phuwiangosaurus_sirindhornae,
		316	Piatnitzkysaurus_floresi,
		317	Pinacosaurus_grangeri,
		318	Pinacosaurus_mephistocephalus,
		319	Plateosauravus_cullingworthi,
		320	Plateosaurus_engelhardti,
		321	Plateosaurus_erlenbergiensis,
		322	Pleurocoelus_nanus,
		323	Prenocephale_prenes,
		324	Prenoceratops_pieganensis,
		325	Probactrosaurus_gobiensis,
		326	Proceratosaurus_bradleyi,
		327	Procompsognathus_triassicus,
		328	Prosaurolophus_maximus,
		329	Protarchaeopteryx_robusta,
		330	Protoceratops_andrewsi,
		331	Protoceratops_hellenikorhinus,
		332	Protohadros_byrdi,
		333	Protopteryx_fengningensis,
		334	Psittacosaurus_lujiatunensis,
		335	Psittacosaurus_meileyingensis,
		336	Psittacosaurus_mongoliensis,
		337	Psittacosaurus_neimongoliensis,
		338	Psittacosaurus_sibiricus,
		339	Psittacosaurus_sinensis,
		340	Quaesitosaurus_orientalis,
		341	Rapaxavis_pani,
		342	Rapetosaurus_krausei,
		343	Rinchenia_mongoliensis,
		344	Rinconsaurus_caudamirus,
		345	Riojasaurus_incertus,
		346	Ruehleia_bedheimensis,
		347	Rugops_primus,
		348	Rukwatitan_bisepultus,
		349	Saichania_chulsanensis,
		350	Saltasaurus_loricatus,
		351	Sanjuansaurus_gordilloi,
		352	Sapeornis_chaoyangensis,
		353	Sarahsaurus_aurifontanalis,
		354	Sarmientosaurus_musacchioi,
		355	Saturnalia_tupiniquim,
		356	Saurolophus_angustirostris,
		357	Saurolophus_osborni,
		358	Sauropelta_edwardsorum,
		359	Sauroposeidon_proteles,
		360	Saurornithoides_mongoliensis,
		361	Saurornitholestes_langstoni,
		362	Scelidosaurus_harrisonii,
		363	Schizooura_lii,
		364	Segnosaurus_galbinensis,
		365	Shamosaurus_scutatus,
		366	Shenqiornis_mengi,
		367	Shenzhousaurus_orientalis,
		368	Shixinggia_oblita,
		369	Shunosaurus_lii,
		370	Shuvuuia_deserti,
		371	Similicaudipteryx_yixianensis,
		372	Sinornithoides_youngi,
		373	Sinornithomimus_dongi,
		374	Sinornithosaurus_millenii,
		375	Sinosauropteryx_prima,
		376	Sinotyrannus_kazuoensis,
		377	Sinovenator_changii,
		378	Sinraptor_dongi,
		379	Sinraptor_hepingensis,
		380	Sinusonasus_magnodens,
		381	Skorpiovenator_bustingorryi,
		382	Spinosaurus_aegyptiacus,
		383	Staurikosaurus_pricei,
		384	Stegoceras_validum,
		385	Stegosaurus_stenops,
		386	Struthiomimus_altus,
		387	Struthiosaurus_transylvanicus,
		388	Styracosaurus_albertensis,
		389	Suchomimus_tenerensis,
		390	Sulcavis_geeorum,
		391	Suuwassea_emilieae,
		392	Suzhousaurus_megatherioides,
		393	Talarurus_plicatospineus,
		394	Tapuiasaurus_macedoi,
		395	Tarbosaurus_bataar,
		396	Tarchia_kielanae,
		397	Tarchia_teresae,
		398	Tawa_hallae,
		399	Tazoudasaurus_naimi,
		400	Tehuelchesaurus_benitezii,
		401	Tenontosaurus_tilletti,
		402	Tethyshadros_insularis,
		403	Thecodontosaurus_antiquus,
		404	Therizinosaurus_cheloniformis,
		405	Thescelosaurus_assiniboiensis,
		406	Thescelosaurus_neglectus,
		407	Tianyulong_confuciusi,
		408	Titanoceratops_ouranos,
		409	Tongtianlong_limosus,
		410	Tornieria_africana,
		411	Torvosaurus_gurneyi,
		412	Torvosaurus_tanneri,
		413	Triceratops_sp.,
		414	Triceratops_horridus,
		415	Latenivenatrix_mcmasterae,
		416	Tsaagan_mangas,
		417	Tsintaosaurus_spinorhinus,
		418	Turiasaurus_riodevensis,
		419	Tyrannosaurus_rex,
		420	Udanoceratops_tschizhovi,
		421	Unaysaurus_tolentinoi,
		422	UNSM_2672,
		423	Utahceratops_gettyi,
		424	Vagaceratops_irvinensis,
		425	Velociraptor_mongoliensis,
		426	Vulcanodon_karibaensis,
		427	Wannanosaurus_yansiensis,
		428	Wiehenvenator_albati,
		429	Wulatelong_gobiensis,
		430	Xiaotingia_zhengi,
		431	Xiongguanlong_baimoensis,
		432	Xixiasaurus_henanensis,
		433	Yangchuanosaurus_shangyouensis,
		434	Yanornis_martini,
		435	Yi_qi,
		436	Yinlong_downsi,
		437	Yuanmousaurus_jiangyiensis,
		438	Yulong_mini,
		439	Yunnanosaurus_huangi,
		440	Zalmoxes_robustus,
		441	Zanabazar_junior,
		442	Zephyrosaurus_schaffi,
		443	Zhenyuanlong_suni,
		444	Zhongjianornis_yangi,
		445	Zhouornis_hani,
		446	Zuolong_salleei,
		447	Zupaysaurus_rougieri
	;
	TREE * UNTITLED = [&R] (((((((((((((((210:10.64011167,439:19.04742317):76.37421235,((((((((399:26.31368219,426:6.892268404):46.94655594,(((((((((227:14.91081738,212:17.81215177):37.50888991,((((((((161:10.92566614,322:12.16723686):30.1258982,((((153:11.6371554,315:4.033048121):16.39912616,359:24.78034587):15.46910089,((((236:31.06639924,(((((19:18.31730051,65:21.13094207):0.5178412483,123:13.9066…
	TREE * UNTITLED = [&R] ((((((185:7.036264618,351:0.1019554238):13.81016143,383:9.731167013):15.49095795,(69:14.43807526,143:4.935656722):21.18681438):38.60571645,((((((((((((((((47:15.34484187,(((((((413:7.2191074,414:10.15251329):7.724554776,408:13.70782221):5.695731206,21:18.8658946):4.050344735,((90:19.96672951,423:12.97819171):3.259590131,99:19.21221323):2.157776677):3.75166348,(219:16.393155…
	TREE * UNTITLED = [&R] (((((((((((((((((((47:13.14796671,(((((((413:5.208279119,414:4.060326915):4.551674192,408:2.177761362):16.01858093,21:11.62713389):4.990735761,((90:8.507829186,423:5.140545387):9.548147933,99:15.11301323):5.829619231):5.566377908,(219:19.54475558,424:22.61653949):7.096427543):5.185977767,((((300:0.5154716817,301:7.164430766):4.886077305,5:13.16842124):2.057430027,134:11.320…
	TREE * UNTITLED = [&R] (((((110:60.58907982,398:38.97098751):28.01261442,141:61.9031919):30.0688751,(((((76:8.584176538,264:9.310304173):3.074863726,100:12.32465364):10.58433039,101:45.82649697):5.764638153,327:30.99917805):75.77217118,(((237:29.19965416,447:28.74768904):14.43474676,(303:24.17649651,121:22.19054914):46.20543124):35.41920827,((122:15.44065596,119:14.28738065):85.0479082,((((((((((…
	TREE * UNTITLED = [&R] ((((((185:7.528972914,351:11.73174752):0.423485202,383:9.00738543):17.17641285,(69:16.5419455,143:17.83705135):8.180574327):42.05122278,(((447:59.6295469,(((237:16.03419222,(119:24.78539301,121:9.163944818):34.35422983):7.004487492,(303:18.27100035,122:22.56828051):35.51595807):2.420749583,((((76:0,264:10.43671412):16.83697114,100:16.99577643):0.4467289091,101:56.16088732):…
	TREE * UNTITLED = [&R] (((((((((((((((36:35.95060947,(((((((((413:18.09923378,414:15.87071936):2.385495446,408:7.653157674):7.267250356,21:28.12346583):10.03726733,((90:2.43179803,423:3.716104675):21.25991173,99:24.17415602):8.941160687):5.698925265,(219:23.8802079,424:25.93388058):7.041233676):7.252812717,((((300:3.451132872,301:1.202147923):8.139603961,5:7.535403961):5.081778872,134:14.87880665…
	TREE * UNTITLED = [&R] ((((302:18.73100016,(94:0.5502342408,355:7.918782306):9.654208196):27.67126171,305:29.03208294):77.29781441,(((((((((((((((((((92:3.980576376,225:11.64553229):26.24189404,(29:2.139497087,233:0):6.076007892):0.2715125302,((399:43.67853993,426:21.07713286):5.897768384,(((((((((212:18.70077938,227:8.720722026):29.40772905,((((((((322:43.65200087,161:33.16387484):13.24212841,((…
	TREE * UNTITLED = [&R] (((((((((((((((((235:19.31859804,(((((((((413:12.53784665,414:9.136543789):6.734866827,408:12.91696211):6.114337303,21:19.50206471):16.73788253,((90:11.87490636,423:4.878665492):1.768302529,99:17.28848773):21.35393812):4.314103586,(219:10.61171621,424:6.486595848):26.41556926):11.1469184,((((300:15.43787881,301:12.4086484):1.348458792,5:6.747774246):4.451873222,134:8.617236…
	TREE * UNTITLED = [&R] (((((((((((((((((((((((((413:9.249795493,414:9.614805703):6.844429228,408:9.58798044):1.121407493,21:16.50681993):16.14310039,((90:10.84684696,423:10.78238634):7.851688471,99:13.65665239):4.06820052):11.76538347,(219:35.34593501,424:32.21361441):2.111068829):0.7681205349,((((300:3.298805073,301:6.398143379):5.555087832,5:13.14724506):0.8329604741,134:10.70709745):10.4730687…
	TREE * UNTITLED = [&R] ((((((((((((((439:22.40947028,210:20.83620089):58.07634619,(((((((((399:25.49452772,426:12.35435725):43.318972,(((((((((212:36.18613434,227:40.58063045):4.191205298,((((((((322:7.73231489,161:2.352377213):39.92412088,((((153:5.875053031,315:9.757703692):14.00501204,359:34.93133192):7.925322872,(((394:7.549747652,(348:10.14955044,((((284:3.146511446,((((240:12.2354093,344:4.…
	TREE * UNTITLED = [&R] ((((((((((((((210:23.51749537,439:28.96247304):60.13926434,((((((((399:58.25274124,426:47.00932985):11.83277142,(((((((((227:17.8173921,212:20.54944365):34.56818435,((((((((161:7.087233849,322:13.59973777):34.10086667,(((((((((61:29.47798398,11:31.85486843):10.85279794,(146:5.152927538,62:14.19378044):11.28378844):7.841265984,(340:29.6170104,(307:6.524020695,(248:29.9575727…
	TREE * UNTITLED = [&R] ((((69:22.68107791,((185:19.49275775,351:3.801048948):5.494020529,383:7.651242563):2.317099725):2.881317411,143:8.684546843):69.35298656,(((((((((((((((((((48:10.1631643,(((((372:5.043350784,380:4.53602151):12.7125385,(265:4.16507848,(377:4.392621251,(((360:4.484574953,415:18.11910903):12.51283988,441:26.05170416):2.706568824,175:19.78205597):28.76924242):4.072695729):7.464…
	TREE * UNTITLED = [&R] ((((((((((((((210:9.178913578,439:17.62297506):73.1267503,((((((((399:50.98597934,426:35.7280572):18.38448776,(((((((((227:38.99467045,212:35.93335364):15.79506171,((((((((161:23.87632838,322:36.29844069):14.6197533,((((214:34.31171862,(((394:15.65854419,(116:11.83227808,(281:16.0467173,350:25.94482771):8.763293187):28.1960868):3.359262583,(251:8.129141902,(284:13.54132452,…
	TREE * UNTITLED = [&R] ((((((((((((((439:23.89722051,210:15.1106586):58.47768443,((((((((399:16.99175968,426:5.364169314):49.11411161,((((((((((((((((322:16.94568044,161:10.5926683):33.04728356,(((153:4.466014994,315:18.28891507):28.58615428,(((((((248:47.48763081,(307:18.36514889,(27:15.62920692,28:31.87957036):7.947020015):9.135466636):11.54111131,(236:20.89310055,348:28.31538461):4.505351816):…
	TREE * UNTITLED = [&R] ((((305:68.47453373,((94:18.14645085,355:14.63576195):3.578328645,302:11.46995375):61.864494):41.31697947,(((((((((((((((((((225:9.66558396,92:1.831933968):13.90610801,(29:10.8934281,233:3.24478783):3.48499205):22.09762484,((426:9.04232252,399:20.83401965):18.25363432,(((((((((((((((((359:45.48696901,(((((284:31.37233797,(((279:38.80864172,(((281:6.654504107,350:19.1401041)…
	TREE * UNTITLED = [&R] (((((((((((((((210:28.64972478,439:28.98771405):39.01633596,(((((((92:0.6079940864,225:3.155683799):53.63466674,((29:37.45156914,233:23.39424874):14.21011573,((399:15.02816765,426:3.789875263):45.39702383,(((((((((212:10.5549211,227:13.27191487):40.33838722,((((((((((((11:59.63991359,((281:32.04484449,350:32.78517728):34.37571283,((251:6.418062285,394:3.672074195):11.327126…
	TREE * UNTITLED = [&R] (((((((((((((((((((((48:23.65793534,(((443:11.86314564,((267:16.12392372,374:6.658508366):2.088803622,((((361:7.798988752,425:9.886800148):28.55455598,52:35.28102496):6.272154817,((45:18.44456569,124:13.73180626):19.30517969,416:34.26646919):11.53948041):10.32696874,114:13.46601499):5.498844947):2.237612442):1.141617042,68:41.69782947):40.2025628,(((((((((((186:14.169188,19…
	TREE * UNTITLED = [&R] ((((((((((((((439:24.23012894,210:22.68243974):56.33377695,((((((((225:32.83410627,92:23.87917309):32.56640493,(29:31.9988345,233:16.61571362):12.51739438):0.7754226286,((399:26.47761024,426:11.42493244):43.83938895,(((((((((((((((((322:1.872702681,161:1.221041305):43.66242299,((359:45.35378285,((153:9.772131587,315:15.42910113):15.88410613,(((((279:31.30350923,202:31.56921…
	TREE * UNTITLED = [&R] (((((((((((((((235:37.99962396,(36:45.39689752,(((38:11.53746634,39:11.01416641):2.847101694,47:32.87842941):6.349026288,(((((((413:13.04750564,414:13.7406876):3.71729478,408:9.635651575):31.07442234,21:37.09033838):7.171566005,((90:2.186139793,423:6.205818473):21.94070954,99:19.78039713):23.95961151):0.02481966122,(219:12.88876304,424:12.16772129):31.3011655):5.679709435,(…
	TREE * UNTITLED = [&R] (((((398:33.38297438,110:51.32765447):31.986891,141:54.01289124):35.73028451,((((121:55.63840181,(303:30.41126998,237:3.667646932):27.21278687):45.11169726,447:76.69989367):2.609446055,(((((76:10.71847424,264:6.726439303):2.870003688,100:15.31805323):10.58361747,101:41.75891557):8.710232556,327:35.66332696):12.49341803,(119:2.943527503,122:4.096627404):62.17158827):44.00113…
	TREE * UNTITLED = [&R] (((((302:54.28100535,((94:40.80379431,355:29.17614936):25.73505387,305:41.44785681):3.131562009):67.62528263,((((((((((((439:66.24448356,210:61.09926985):13.39061431,((((((((29:25.4988978,233:1.044486606):10.5640659,(225:31.50460593,92:23.41431378):13.23765689):1.305285875,(((((((((((((((((322:41.21752214,161:31.39699444):17.42519855,((((((11:55.57286062,(162:41.78883075,((…
	TREE * UNTITLED = [&R] (((((((((((((((210:27.98917332,439:32.44283823):56.38687794,((((((((29:6.260327174,233:2.476540071):14.53967123,(225:33.73415294,92:25.96490541):17.17749951):18.47213346,((399:49.19904399,426:37.80653746):18.92758212,(((((((((((((((((161:16.4786199,322:28.27067754):21.45630718,((359:35.63512792,(((((((((((146:16.99699958,340:33.77917835):1.371935082,(354:3.86078005,11:26.11…
	TREE * UNTITLED = [&R] ((((((303:6.263514844,(119:4.583259167,121:1.900207135):2.208683235):8.962239095,122:21.15216057):45.98820367,(447:30.95861776,((((76:11.17014458,264:0.3132198435):16.92654341,100:17.60281463):3.005837443,101:49.55842872):0.8772425578,327:27.70072077):8.946880308):6.706987574):58.05920494,(((((((((((((((((((((((432:32.26642713,(((441:7.046242587,(360:0.6764717969,415:8.3061…
	TREE * UNTITLED = [&R] ((((((((((((((210:39.702737,439:47.0719702):42.89158324,((((((((399:25.28887029,426:11.42027011):43.65625573,((((((((212:47.94400667,(((((((((161:35.14344728,322:47.83807233):2.811193838,(((153:4.982264201,315:5.501725652):22.84278313,(359:48.99984625,((((((116:3.068787713,(281:6.073378513,350:15.43209023):19.26669063):37.51139614,(214:13.33585591,251:12.3946926):5.70754060…
	TREE * UNTITLED = [&R] ((((143:52.6130132,((185:19.84002618,351:24.00092798):21.25813447,383:42.22174792):12.79890205):32.16712414,((((((((((((((((38:25.71194553,39:26.81006711):10.78479677,((((((((413:15.82027488,414:18.0876696):0.4659019468,408:8.759647563):1.20821701,21:19.74671056):14.60401668,((90:8.830928077,423:14.48038057):9.139818116,99:23.9713694):2.716370527):4.098028777,(219:13.789622…
	TREE * UNTITLED = [&R] ((((((((((((((((((47:21.58380379,((38:8.559289379,39:10.75828693):2.124423839,(((((((413:10.69082672,414:10.37560303):16.69469913,408:18.72749567):2.485617571,21:18.21041906):8.264905339,((90:13.66978366,423:15.59325839):3.576853405,99:21.87659512):9.533099735):10.85861852,(219:23.00572611,424:17.93136732):19.49602013):8.009487222,((((300:16.92600773,301:12.96829725):9.1877…
	TREE * UNTITLED = [&R] (((((185:22.08804456,351:2.192780075):2.464867728,383:3.587216105):8.628090702,(143:11.40845183,69:27.54312574):3.647669248):97.0897893,((((((447:18.32326831,303:27.02048649):14.44732568,((((76:1.314836187,264:7.068995394):4.447449938,100:16.34911192):0.4874528452,101:29.28703251):8.482926562,327:23.86768022):5.758465227):12.70836036,((122:19.596061,121:14.92131815):3.14551…
	TREE * UNTITLED = [&R] (((143:39.8895031,(69:29.57864689,((185:13.94334859,351:11.52063307):0.1855927733,383:11.20497748):18.57313469):7.866990507):88.3302068,(((((447:9.516874251,237:12.14306943):22.70026173,(((119:24.91795157,122:18.68483307):5.639795674,303:16.19141341):39.90061297,121:54.80475298):3.90617903):19.80363763,((((76:9.849263336,264:22.17777062):13.18360335,100:7.003755551):2.61934…
	TREE * UNTITLED = [&R] (((((69:22.39771482,143:9.089288545):54.36417747,((185:10.87619848,351:0.2972222851):22.82466481,383:25.17643387):36.02457463):5.747085688,(((232:80.68300381,((((((((((25:14.85507938,154:7.25432212):6.137084143,24:17.86997558):11.39080671,396:22.41451008):24.14217687,((397:30.05553461,(317:15.78560156,318:4.820045621):10.32583388):17.4917082,(349:17.36292816,393:4.030065084…
	TREE * UNTITLED = [&R] ((((((94:28.73578591,355:16.04721081):7.413288628,302:14.60742884):6.956373035,305:15.34488218):94.77485947,(((((((((((((((((((225:13.20650283,92:10.15924528):6.614433945,(29:9.091485454,233:2.090200474):5.442975564):21.81175453,((426:12.28408658,399:25.20576439):15.73532022,((((((((((((((((161:5.338923871,322:16.78852014):38.3766842,((((153:15.29652448,315:20.94351001):6.6…
	TREE * UNTITLED = [&R] ((((((((237:8.23782273,303:26.06927833):5.920941392,447:6.346603979):36.54322613,(122:21.27477915,121:19.4216888):48.90681576):9.734706076,((((76:0.203360191,264:3.934752421):0.7364426979,100:0.5691696077):25.33759679,101:49.37751505):17.55366743,327:40.46378012):26.31477082):38.54214991,(((((((((((((((((((40:20.61899432,(48:9.233854527,((((((((((186:42.51648348,198:37.3501…
	TREE * UNTITLED = [&R] ((((((((((((((((47:21.58425965,((38:7.814817578,39:10.01385884):4.852608504,(((((((413:10.69105784,414:8.540088299):5.73114136,408:4.692925774):15.74072586,21:20.44831293):3.115114457,((90:17.86157801,423:15.59358687):3.1540512,99:26.19267327):7.097358117):13.71766988,(219:24.02393208,424:25.99574192):15.33248784):3.948543435,((((300:18.21438068,301:11.30942612):9.18795706,…
	TREE * UNTITLED = [&R] ((((302:24.3742683,305:6.401984082):10.2824579,(94:15.7398555,355:3.848426511):17.58479873):96.4726903,(((((((((((((((((((225:35.55542253,92:29.9106682):1.258079808,((426:23.11373276,399:36.85824465):9.201349994,((((((((((((((((322:25.81029099,161:16.66102164):29.04182333,(((359:29.70480018,(153:0.2004817023,315:18.8681831):1.846566961):3.660505466,(((((284:15.18657466,202:…
	TREE * UNTITLED = [&R] (((69:32.61334544,(143:11.4102151,((185:21.93606905,351:0.5793575241):2.62062541,383:3.587769948):4.981191336):3.648233187):91.58629868,(((((((((((((210:27.98765064,439:32.44106119):56.38379897,((((((((29:5.628848528,233:1.845268447):19.19990554,(225:30.27776374,92:25.96347592):21.20644209):14.44122392,((399:51.26627676,426:39.87439742):16.85662825,(((((((((((((((((161:16.4…
	TREE * UNTITLED = [&R] (((((((303:6.70609534,122:10.05925864):11.11276738,121:14.22835818):78.6924287,(((((((((((((((((((((((((415:10.48488319,(441:13.69385398,360:2.525297915):0.7587252781):2.474640248,175:11.18717878):16.8093744,70:29.78288925):27.22244539,(265:0.3532136262,372:11.68300171):0.5309201202):2.840054457,(380:2.353260834,377:3.80467825):3.641276833):14.10611555,432:57.01011072):4.52…
	TREE * UNTITLED = [&R] (((((69:18.81416426,((185:3.211403338,351:0.2326867118):11.0656648,383:14.03696466):2.423347245):10.98195032,143:31.94957706):34.46743739,((((((((((((((((47:31.20040459,(((((((413:12.52499269,414:12.79151926):9.061786641,408:6.524694447):4.105958218,21:14.22215093):10.97767287,((90:8.246549096,423:8.211977263):17.06879637,99:14.43717147):5.663349678):1.517780865,(219:8.8910…
	TREE * UNTITLED = [&R] ((((((((((((((210:11.03461431,439:19.03392526):71.69984858,((((((((399:49.59166881,426:35.72177243):18.99649545,((((((((227:54.78010444,(((((((((161:17.01144324,322:29.70725795):21.20199535,(((((((((236:6.158308435,(((248:8.687824085,62:9.689866331):10.61088103,162:13.44281094):5.463751968,279:31.47928547):10.73533188):4.523653832,((146:16.74354598,(61:34.52811026,307:5.531…
	TREE * UNTITLED = [&R] (((((185:3.987094935,351:8.408571915):3.881016334,383:10.56321116):8.777738451,69:22.77680772):10.76759871,143:31.55252084):102.9109643,(((((((((((((((((((((((((413:15.85104347,414:13.77261942):5.081941823,408:11.92581013):2.772532903,21:18.97701353):26.31863169,((90:7.982683131,423:10.69044623):6.87326307,99:26.56080567):19.90484899):0.6437712364,(219:26.01165382,424:25.92…
	TREE * UNTITLED = [&R] ((((302:18.30457612,(94:1.737870314,355:15.54368881):2.154263239):20.82027102,305:19.52038272):84.59512013,(((((((((((((((((((29:1.96516836,233:4.109407451):0.24920313,(92:8.142784498,225:15.66358466):20.51155139):3.018260979,((399:37.81378677,426:21.07199723):6.023787921,(((((((((212:12.48307247,227:2.121178042):34.99954888,((((((((322:31.66329493,161:19.48404968):27.74032…
	TREE * UNTITLED = [&R] ((((141:12.06122865,(110:38.08078073,398:27.52514337):4.873988908):95.32587424,((((303:26.53671967,119:26.78940685):28.92081421,((((76:1.644155591,264:22.68765695):2.883731964,100:3.707352853):17.71587727,101:42.69790641):10.68115102,327:34.15377831):5.99289267):28.20076591,(237:17.13650834,(121:12.40650535,447:3.46674652):13.4450535):56.98072922):59.01016977,((((((((((((((…
	TREE * UNTITLED = [&R] ((((((((((((((439:24.92700359,210:23.03759531):56.15944963,((((((((399:16.80878829,426:2.666380512):53.70364971,((((((((212:39.48210346,(227:39.36003965,((((((((322:2.509789725,161:1.201452261):43.50217531,(((153:7.890414687,315:16.61315037):16.1697458,(359:44.6952994,((((((((202:8.64713149,240:0.1608070854):5.45806864,65:19.75018708):26.19148274,(281:26.09557238,350:40.319…
	TREE * UNTITLED = [&R] (((((((((((((((((36:36.16859027,235:16.71708453):14.3164735,((((((((413:2.695341319,414:3.858819488):26.58701486,408:16.2413559):14.29549973,21:29.64346217):11.90111213,((90:7.79703296,423:1.303515833):3.860979907,99:6.917032798):37.84073679):0.01196729063,(219:39.3560933,424:36.79288913):12.03738907):12.91426216,((((300:4.510891809,301:9.175419879):7.326914311,5:6.51632882…
	TREE * UNTITLED = [&R] (((((((((((((((((((((40:20.6155477,(48:6.840354128,((((((((((186:22.26418985,198:13.92320788):24.79517872,434:2.416769544):7.441544778,206:3.346247895):3.189397564,241:1.893165398):19.00203817,363:24.13167725):4.444890174,((((242:4.544174833,341:15.8993711):5.078012113,79:18.70011975):12.44446721,((366:0,390:10.2653345):1.32680732,445:11.06038236):15.36709483):0.05434434984…
	TREE * UNTITLED = [&R] ((((((110:32.7826873,141:9.947217266):60.34717678,((((((((((((((((((((((((((((186:17.95044704,198:17.17732664):19.5738398,434:4.048523298):8.552333109,206:3.211902598):8.351941393,241:8.701684095):5.936704033,363:16.80453769):11.76468816,((((242:7.996685483,341:6.307576778):7.138451688,79:9.249379705):16.64887782,((366:8.731053348,390:26.88001827):0.2851595817,445:21.495035…
	TREE * UNTITLED = [&R] (((((((((((((((((((((((((((377:12.65283675,(70:42.49571904,432:36.9756049):16.33095948):5.903409983,380:18.95420374):8.93602106,372:29.13913402):6.794487325,(265:6.875436768,((441:26.02599795,(415:5.427672726,360:7.375403907):9.192641491):0.7175582448,175:12.07786423):45.99290948):17.05200502):0.7310302241,209:32.67125676):18.87832391,((430:16.92609543,22:7.625906852):2.349…
	TREE * UNTITLED = [&R] ((((((((((((((((((36:33.40013272,235:11.79943177):12.17430922,((((((((413:4.894551284,414:5.011256244):17.074602,408:8.488276899):8.849365409,21:22.72289064):6.137317509,((90:17.07170083,423:18.71961264):1.144688006,99:13.31927484):12.66722634):11.58984654,(219:26.93597896,424:29.18085021):15.11558867):8.468952374,((((300:15.25206084,301:13.63085988):4.817207331,5:8.3932049…
	TREE * UNTITLED = [&R] ((((305:1.111137105,(94:2.784137385,355:9.443494825):3.860673657):12.78923865,302:33.25547692):90.26235419,((((((((((((((((((((((((((((227:4.183681827,212:12.83871208):28.997306,((((((((322:30.45379628,161:25.75552693):17.76642186,(((359:40.6110243,(153:18.18279216,315:18.58698721):0.6897827904):6.216613913,((((348:9.219750249,(((236:3.264340236,240:38.74707705):8.327194768…
	TREE * UNTITLED = [&R] (((((185:14.60883429,351:13.36774092):31.88261718,383:46.32656367):5.69458291,(69:48.12189809,143:22.19695782):29.52807754):58.7634593,((141:37.11548281,(398:16.0246765,110:35.58564406):23.78306725):75.03713782,((((((((((((((((((((((416:45.20485375,114:14.83514025):7.209155038,(((45:20.48252792,124:18.3541259):2.902363166,52:18.13325173):23.92712944,(361:11.92846569,425:12.…
	TREE * UNTITLED = [&R] (((((398:4.35213607,110:24.44891669):41.16801921,141:43.75650542):51.58405763,((((((((((((((((((((((((((((186:11.32435195,198:7.908831965):30.13381971,434:6.695541968):5.299835622,206:6.676081398):1.157962793,241:5.269220935):6.07816524,363:11.91347322):7.001414411,((((242:2.810070469,341:13.61343925):2.092365057,79:8.000645307):7.866743683,((366:2.779317546,390:10.35802022…
	TREE * UNTITLED = [&R] ((((185:1.568693944,351:0.3178141513):22.28908391,383:15.12543351):25.93299075,(69:36.04708245,143:13.92549779):29.89942726):78.5961397,((((((((((((((((36:21.7046822,235:3.404662209):23.02042799,((47:11.71199061,(((((((413:9.691631031,414:6.066318713):0.7915153585,408:1.961393285):9.254606601,21:8.264392329):14.93879876,((90:2.949977751,423:13.39288603):8.891122306,99:13.22…
	TREE * UNTITLED = [&R] (((((((((((((((439:25.61076404,210:22.87505561):50.87862084,((((((((399:12.47525289,426:2.269103663):46.64156819,(((((((((((((((322:49.56780715,(161:46.74887337,(((359:13.34486071,(153:4.397632633,315:2.94436622):7.167166315):30.72625057,((((((123:10.56112798,279:3.963814479):14.74193632,248:11.90547937):30.6668214,11:41.66535146):25.09676421,(394:19.65029109,((251:7.002005…
	TREE * UNTITLED = [&R] (((((((((((((((((((((((((432:44.33433904,(377:1.580712777,70:54.9493874):2.236320899):29.05639281,((265:1.902086185,(372:3.107535008,380:2.769591105):1.566843638):0.3673487087,((415:16.3747471,(360:3.190335722,441:6.871583236):17.13927794):23.28618569,175:35.73869793):10.82921367):30.82472203):0.5945500613,209:30.33972822):18.02627372,((430:6.920800165,144:8.04086359):6.912…
	TREE * UNTITLED = [&R] (((((((((((((((((235:14.0442827,36:37.5162328):13.04606331,((38:11.7516565,39:16.41259634):10.31500086,((((((((413:21.16618386,414:18.34825941):0.4450576322,408:14.83214934):5.46593281,21:23.34537734):13.16063564,((90:5.058879456,423:5.217165764):4.666582491,99:17.32733871):18.95653947):1.328870634,(219:26.27235605,424:32.52602015):2.799017204):0.713713738,((((300:8.5531909…
	TREE * UNTITLED = [&R] (((((((((((((((439:21.47479231,210:14.89520099):50.82887615,((((((((399:44.38188142,426:29.53491647):24.34157226,((((((((((((((((322:2.426655807,161:1.619041422):46.90027272,(((153:28.577009,315:25.95813054):18.12735525,((((((279:3.597975067,342:10.12448535):29.98067682,344:22.00066217):27.6800464,(284:6.146123179,(116:4.341734485,61:22.78907431):13.24183613):25.52783315):6…
	TREE * UNTITLED = [&R] (((((398:29.24859196,141:12.48512596):2.267817279,110:44.74099706):94.23743856,((((((76:3.499615135,264:14.98195146):2.926872269,100:4.344645173):20.2879062,101:41.30975218):15.30836121,327:37.40840046):11.00084483,((303:21.54742115,119:27.4463152):33.37590456,(((121:9.941408383,122:13.72017511):2.246658247,237:1.526870563):22.75773143,447:26.20623123):16.88398587):10.52895…
	TREE * UNTITLED = [&R] ((((((((((((((((36:40.60712269,235:17.98858485):8.434205096,(((((((((413:9.971795493,414:5.897423195):4.635393871,408:5.992600326):5.222424018,21:8.263674165):14.93750195,((90:5.908802051,423:11.55327335):6.063067709,99:15.5427089):9.065115953):2.08609717,(219:28.82439023,424:22.97267235):1.662665824):4.05012503,((((300:0.842702569,301:7.65434119):0.2620792005,5:10.03671987…
	TREE * UNTITLED = [&R] (((305:89.69883452,(302:34.89155464,(94:6.918356483,355:13.5787454):12.51869114):75.86392377):14.41235022,(((((((((((((((((((29:15.94355435,233:2.142874769):5.564856494,225:33.19391514):1.137865973,(92:24.35951041,((((((((((227:3.699335673,212:12.84069311):29.00177588,((((((((322:31.43328098,161:27.92887731):17.07494202,(((359:40.61728943,(153:18.56202631,315:20.59985638):0…
	TREE * UNTITLED = [&R] (((((((((((((((439:24.16435895,210:21.27844084):47.481029,((((((((399:16.8377643,426:5.215337496):43.278482,(((((((((227:20.28884413,212:29.73496524):33.20628439,((((((((((359:24.62287507,(153:6.580994375,315:5.316939372):12.54288774):21.85376695,((((((162:34.11279434,284:13.68031553):6.02449744,(236:13.67211959,(((((62:15.00392349,(279:8.90219635,340:5.344655238):7.4918734…
	TREE * UNTITLED = [&R] (((((((((((((((((((((((((((((((415:11.09574616,(360:1.914633209,441:10.40415798):11.52443896):9.737824799,175:26.6155565):19.85627516,372:9.183392229):8.125854607,(432:5.890722215,70:10.15147165):35.69296529):3.780007961,377:7.317526975):18.86548083,(265:7.006565329,380:20.20233203):6.284871618):9.143974953,209:32.49480545):8.324406653,(22:7.782821534,(144:0.3174537892,430:…
	TREE * UNTITLED = [&R] ((((((((((((((439:13.84634756,210:6.432771044):59.95377584,((((((((399:47.72478849,426:32.6902877):18.09128957,((((((((((((((((322:6.80696918,161:4.109633658):45.02153293,((((153:17.1674423,315:15.79806946):21.40544859,359:36.20049571):10.3444348,(((((((202:16.1165518,240:9.972278056):19.81390699,11:26.47584108):4.141498206,(354:12.03222305,123:26.71291034):6.400150595):18.…
	TREE * UNTITLED = [&R] ((((305:5.77547736,302:12.9580069):16.07868624,(94:23.87015577,355:18.65991056):13.69476028):86.28072603,((((((((((((((((((225:24.41583012,(29:0.6638845945,233:10.90316953):0.7136579198):15.18763835,(((426:10.39418646,399:23.31950689):11.80671669,(((((((((227:12.42362433,212:11.75222059):24.43927617,((((((((322:45.42896159,161:29.41285099):14.87940365,((((153:23.25698253,31…
	TREE * UNTITLED = [&R] ((((((((((((((((((38:3.618777992,39:23.91130852):5.949136629,47:25.64982713):2.096304948,(((((((413:14.67352853,414:13.21461511):6.964386376,408:19.42112449):3.254704719,21:17.66655436):21.6550853,((90:22.94560184,423:16.28559392):2.261070937,99:19.91097804):13.96447326):2.643239903,(219:9.328765469,424:12.28383459):33.47343745):3.672596087,((((300:9.793397515,301:4.6870346…
	TREE * UNTITLED = [&R] ((((((232:67.16713118,((((((((((25:8.92459513,154:16.69327523):16.11852891,24:36.06851231):12.86196148,349:36.19309005):7.314718211,(397:43.30413406,(393:0.9298462656,(396:19.99825367,(317:21.04988802,318:17.08179144):3.109416029):2.557165986):12.79281204):10.74241931):25.46618298,365:26.63323484):11.73913711,223:56.423247):8.587963392,(((((387:31.770168,(130:3.159382094,30…
	TREE * UNTITLED = [&R] ((((((((((((((((36:25.36947682,235:2.762137342):14.7144909,(((38:2.952582982,39:17.07650092):9.106277996,47:14.76423408):2.150096397,(((((((413:8.314361119,414:11.95560067):9.254720931,408:5.649661728):3.470951741,21:19.60955993):14.14244852,((90:3.021418815,423:8.832924064):6.925841623,99:10.51404829):19.23973489):3.639690152,(219:21.62097522,424:25.29143305):5.346789636):…
	TREE * UNTITLED = [&R] ((((((((((((((439:20.30309158,210:20.10023296):53.49104074,((((((((399:12.32055953,426:2.114608616):46.06551163,((((((((((((((((322:25.05050984,161:24.43100434):23.74746833,(((359:16.90458558,(153:9.742161498,315:7.527237995):4.145851444):30.39666011,((((((123:9.27606782,279:3.963738372):14.7416511,248:11.90525202):30.66622801,214:2.778098031):12.24108706,236:24.20114342):1…
	TREE * UNTITLED = [&R] ((((((((((((((439:13.94775452,210:6.422596498):59.94555944,((((((((399:46.43288762,426:33.45284323):17.83283557,((((((((((((((((322:6.806040403,161:3.652169298):44.6198832,((((153:15.23023283,315:15.795905):21.40251265,359:37.63595189):10.34301758,(((((236:19.45190356,(284:18.94850614,340:46.68141009):4.673453059):11.71373013,394:26.49602445):0.5448447684,((146:34.99255645,…
	TREE * UNTITLED = [&R] ((((((232:67.17034844,(((((((((((25:8.925019735,154:16.69407182):14.92402178,24:34.87496466):4.063961223,397:34.77572746):11.5700433,((317:6.127165679,318:2.044467273):33.97468812,(349:10.30870908,396:15.65345588):20.28714563):4.413336033):5.738913054,393:24.46624945):24.10473815,365:25.27184156):13.10236993,223:56.42596708):9.043712718,(((((312:9.911660689,194:25.15510688)…
	TREE * UNTITLED = [&R] (((((69:46.74604902,143:22.41790258):19.99072125,((185:36.60857188,351:33.84692765):11.68509905,383:40.96251265):0.3058944835):68.47186647,((398:44.96130101,(110:38.3967131,141:8.728953904):27.70887697):69.07409938,(((((((((((((((((((40:21.36007255,48:5.154076794):5.587159441,(((((((((((186:24.63363201,198:34.6592837):8.984765134,434:5.633007426):5.767715956,206:1.469163922…
	TREE * UNTITLED = [&R] ((((((94:15.6924527,355:0.5721710117):20.25661962,302:32.5435698):26.16263057,305:40.38465551):78.99764131,(((((((((((((((((((29:27.02508861,233:5.669703276):2.308020085,((((((((((212:1.960575362,227:8.368343518):26.91328516,((((((((322:36.54673074,161:25.59333952):16.78144444,(((359:26.64265447,(153:1.458003913,315:18.83601485):5.572996067):1.462582466,((((((214:9.35018465…
	TREE * UNTITLED = [&R] ((((((185:16.94374224,351:1.539334154):5.124830677,383:2.208070582):0.6190283848,143:3.08199641):5.288660702,69:26.32900849):72.12493716,(((((((((((((((((((((40:17.20360137,((((((((((186:17.27123335,198:10.91083801):32.03821506,434:8.578279749):1.286144532,206:3.433476368):3.767160379,241:3.668130294):11.84593671,363:17.83464543):8.861954186,((((242:1.100908893,341:3.012803…
	TREE * UNTITLED = [&R] ((((398:86.70677612,(141:1.25161903,110:28.16284254):74.17367707):42.21645106,(((((((((((((((((((((((((((((186:31.45007492,198:20.91825265):24.7612998,434:3.396829066):3.037302108,206:6.948975772):1.263988556,241:3.39988579):3.129558973,363:11.45815549):10.13505789,((((242:5.360974461,341:3.226007765):5.323535556,79:18.92482314):5.235575072,((366:2.151198352,390:5.12297946)…
	TREE * UNTITLED = [&R] (((302:48.55583018,(305:5.312371562,(94:8.123578822,355:14.30853995):3.201213805):23.85097879):87.60009538,(((((((((((439:63.35929449,(((((((((29:3.153824028,233:18.70363222):1.328966181,((((((((((227:16.30661005,212:16.03450412):23.48496019,((((((((((153:20.33590916,315:8.305951788):22.54996302,(359:26.66136015,((((((162:17.55876868,284:0.7675285967):5.651008442,236:4.0224…
	TREE * UNTITLED = [&R] (((((((((((((((((36:23.64022022,235:5.488998599):14.02906258,((47:5.961895463,(38:3.855809266,39:11.61891808):3.525333836):10.3700871,(((((((413:8.895857314,414:12.82936749):6.309972538,408:4.703066489):7.028667845,21:20.43537784):15.9219205,((90:3.286195338,423:5.682937514):9.861251861,99:11.25168209):21.18221879):1.093784802,(219:24.94116992,424:32.0347291):2.225694112):1…
	TREE * UNTITLED = [&R] (((((((((((((((((((((((((((((((((186:10.8720649,198:13.36719293):31.37327551,434:2.775548295):18.73462321,206:12.65228017):2.073848899,241:8.751589919):2.557573806,363:15.64484844):14.08839723,((((242:19.37873915,341:18.50120039):5.32400278,79:17.75568169):10.12051018,((366:2.885442361,390:27.41226486):9.094245856,445:36.94859905):0.02553173138):0.3904356719,(314:19.2153749…
	TREE * UNTITLED = [&R] (((((((((((((((((38:9.528639276,39:14.59124839):14.9930759,((((((((413:4.607866239,414:3.927555735):1.474754943,408:1.481787577):10.76123901,21:6.9900558):11.51135876,((90:10.65551471,423:12.04662263):5.57306206,99:14.88592711):6.663725532):4.389728327,(219:7.500028698,424:6.79862812):16.00115628):3.183351474,((((300:0.8783450405,301:9.639377947):0.5912729182,5:11.36652658)…
	TREE * UNTITLED = [&R] ((((((((((((((((((((((((((432:14.31139096,70:19.46015813):33.56367119,265:1.378658353):11.99421282,((((415:5.342164894,(360:10.11955822,441:15.93984187):2.849922158):15.53564005,175:27.22314056):26.79223214,380:6.647964299):13.66209398,(377:13.35337246,372:26.838175):7.513363492):3.490291397):15.8364796,209:37.413013):4.655165668,(144:5.372217467,(22:3.541704365,430:0.82700…
	TREE * UNTITLED = [&R] ((((110:37.61023132,398:32.29639795):0.5118994995,141:8.715674164):99.9661903,((((447:8.704660312,121:21.69204678):41.93601629,122:68.28888957):13.70595959,((119:27.46973547,(303:10.16209094,237:1.666479628):12.85084698):30.65270132,((((76:0,264:19.17168244):11.39579789,100:8.779212977):10.48465657,101:37.57672145):12.09090125,327:33.22590759):5.876687701):23.12181999):65.5…
	TREE * UNTITLED = [&R] (((302:27.20994919,((94:10.70564954,355:12.17954949):16.76740076,305:16.23393219):12.14361431):90.23189814,(((((((((((((((((((((((((((227:14.68016286,212:7.280710422):25.1378624,((((((((((153:28.69707108,315:19.58674553):13.94751153,(359:34.2321966,((((214:17.51724666,(251:24.38778124,(((344:4.139376169,61:10.22787174):11.69504308,11:24.91016543):6.476077837,354:15.27455856…
	TREE * UNTITLED = [&R] (((((((((((((((((36:39.12959614,235:17.08358317):5.529850655,((((((((413:4.894624564,414:2.990143851):17.07485554,408:11.35283874):3.077412853,21:16.35694743):13.89158477,((90:18.03424564,423:20.90604571):1.144705108,99:10.6545128):14.64950588):10.70613471,(219:19.53136484,424:18.5703298):21.17252667):8.741365222,((((300:18.01087067,301:16.99705073):0.7427780927,5:13.648457…
	TREE * UNTITLED = [&R] (((((141:1.81324345,398:21.66081364):9.710922199,110:43.83212655):94.43579492,((((121:52.75556125,((303:12.61022306,447:5.145851583):5.890698694,122:24.48130299):32.95778061):7.18909166,((((76:5.494883937,264:22.42523767):18.85810564,100:31.51405642):3.618624751,101:46.41424112):12.25907961,327:40.67760917):5.715086872):4.408275653,(119:53.71373235,237:35.24859471):19.51624…
	TREE * UNTITLED = [&R] (((((((((((((((((((((((374:11.30821042,(443:12.09167981,((114:3.269880211,(((52:9.036021826,361:14.6718337):5.367811621,416:19.01698248):0.5503884602,(425:1.874881703,(45:4.265127568,124:10.94266881):0.5385204408):8.061221119):13.86906386):30.1824271,267:13.29447843):4.002948355):1.143127611):1.106400801,68:44.45214319):27.68653551,(40:22.99355231,((((((((((186:13.81858002,…
	TREE * UNTITLED = [&R] (((((((((((((((((((((((((413:14.06576884,414:14.09509486):2.303884702,408:15.74915567):5.466258375,21:14.44415782):14.95498273,((90:2.393324839,423:1.971962602):7.439388061,99:5.117815185):20.5483165):2.125179892,(219:19.85747079,424:21.14964682):14.02482429):1.516723518,((((300:6.097973136,301:4.872940699):1.643542158,5:9.808344575):9.881870909,134:17.31217583):1.108526801…
	TREE * UNTITLED = [&R] (((((185:17.07638398,351:16.38124871):29.00478451,383:47.42871559):4.705068065,(69:48.20567536,143:23.1941764):27.01112302):59.11754813,(((110:58.03583931,(141:12.35144578,398:14.44367413):23.44251129):75.60108886,(((((((((((((((((((((443:4.787794361,267:8.844061636):17.66716488,(374:8.241686656,((((45:18.08567447,124:16.64581228):2.839939971,425:25.08087322):30.04462601,(4…
	TREE * UNTITLED = [&R] (((((((((((((((((((((((((((441:11.82018582,360:2.935776603):12.09137851,415:21.169195):32.16353975,175:44.00360516):29.09996637,((372:27.76337724,380:19.88462123):3.79606266,((377:10.18558038,265:3.908413235):0.2810063039,(70:11.76592066,432:6.968787714):41.65082866):13.96960195):5.820796925):3.823108187,209:30.05600288):20.65790413,(22:16.73950159,(430:9.27580668,144:5.841…
	TREE * UNTITLED = [&R] ((((((((((((((439:28.83219929,210:20.48037863):46.19836976,((((((((399:48.26474468,426:29.43441646):25.03554217,((((((((((((((((322:2.666620346,161:2.667416919):46.73066244,((359:43.52493587,((((((307:32.76373775,(394:5.415763181,251:4.714564656):3.744840464):9.726610093,(284:28.8318218,(214:9.24725453,(((344:3.355118012,240:15.59934217):15.13554058,62:28.87430389):10.07102…
	TREE * UNTITLED = [&R] (((((185:10.105339,351:11.03695945):6.274785843,383:19.95046175):53.58726528,((((232:63.62631748,((((((((((317:9.87720655,318:3.307374324):23.38444885,393:3.95138047):6.202735883,((25:13.23564239,154:7.322100562):1.687357388,24:25.03933011):17.47855755):11.93500107,((396:20.71981004,397:28.24048714):12.01247536,349:31.0128249):9.165642979):16.46269205,365:14.30004895):16.65…
	TREE * UNTITLED = [&R] ((((305:17.94381455,(94:9.161095666,355:3.918322577):24.03672871):18.80600099,302:56.33130694):67.94972249,(((((((((((((((((((92:6.593775242,225:14.72166814):12.27421872,((((((((((227:1.221712064,212:3.520298104):31.34403276,(((((((161:49.15984505,(322:49.82693068,(((359:41.70884101,(((((162:28.56134615,(284:4.907575335,(240:8.5837452,(11:6.294075301,202:3.045111879):5.9754…
	TREE * UNTITLED = [&R] (((((305:10.97956055,(94:4.464042356,355:11.59663491):13.10746257):8.526330397,302:35.88992964):85.3560507,((((((((((((((((((29:20.78939222,233:17.57781945):6.484773228,(((399:20.78985142,426:1.980967711):25.56695237,(((((((((212:34.32881423,227:32.26801332):6.388442509,((((((((322:18.53635547,161:7.959338827):36.41210463,(((359:35.06635295,(153:5.586815471,315:0.8003896685…
	TREE * UNTITLED = [&R] ((((305:9.54070873,302:22.42294981):46.88558979,(94:7.025678213,355:10.14235996):50.13665121):52.58299414,(((((((((((((((((((29:18.72626304,233:10.94565126):0.8888507951,(225:16.31697915,92:9.12616258):14.19778906):6.596030186,((((((((((227:3.552658037,212:13.21137126):28.62279593,((((((((322:32.80691907,161:26.7897689):18.20817005,((((((348:1.970658938,(251:2.048003731,((2…
	TREE * UNTITLED = [&R] ((((((((((((((439:30.42129263,210:27.73055571):46.32561536,((((((((399:16.95458566,426:3.103135779):51.00281894,((((((((((((((((322:3.892824477,161:3.437517332):41.55903153,((((251:36.21464983,((354:2.601410528,342:32.14329566):46.58199052,(((((123:12.40096921,279:14.883445):1.018340265,292:14.42208193):34.77934008,(394:8.709359312,(248:40.44581771,162:19.21810867):18.92974…
	TREE * UNTITLED = [&R] (((((((((((((((((47:23.14349055,(38:7.004789266,39:19.75450054):2.995392242):11.8752005,(((((((413:8.204000932,414:10.07531295):4.52613286,408:9.63445232):34.25456133,21:37.1959707):6.880552019,((90:15.23994448,423:18.39073755):10.17900017,99:29.33746383):21.77949961):0.02482385329,(219:18.92279937,424:21.51879574):21.88438563):3.996732865,((((300:7.041588858,301:5.71572885…
	TREE * UNTITLED = [&R] ((((((((((((((210:39.70767956,439:47.07783903):42.89693776,((((((((399:25.2920227,426:11.42169415):43.66170852,((((((((212:47.94998189,(((((((((161:35.14782374,322:47.84403021):2.811544876,(((153:4.982885695,315:5.502411693):22.84562817,(359:45.45896462,((((11:26.60572742,(123:0.8246107939,292:8.726792271):18.89152272):50.66097701,((394:2.901580316,(19:22.76206434,284:4.857…
	TREE * UNTITLED = [&R] ((((305:11.17672474,(94:10.70525701,355:12.1791027):12.36045656):15.26190255,302:25.69275277):91.71295564,((((((((((((((((((29:0.9876408769,233:16.78132039):6.285241607,(((((((((((227:14.67962235,212:8.505479508):25.13693867,(((((((((((((348:18.07829623,394:18.46241083):3.766214649,(((354:17.56764901,(11:24.22840454,(344:14.38737105,61:14.79721312):2.423958188):9.450336693)…
	TREE * UNTITLED = [&R] ((((((((((((((439:23.11081435,210:15.97907943):50.82185491,((((((((399:44.37576434,426:29.53083735):24.3382057,((((((((((((((((322:2.426320579,161:1.618817751):46.89379185,(((((((61:32.81963102,(116:5.212195774,(279:3.597478129,342:10.12308631):19.75950445):10.21702935):27.67622022,(284:7.475156095,344:24.14953725):25.52430749):4.700770976,((251:10.9612683,(240:53.34763766,…
	TREE * UNTITLED = [&R] ((((((185:22.78263069,351:22.37166813):23.59776864,383:42.58519704):44.34107581,(143:55.85001507,69:79.18327838):30.24493569):10.50094091,((((((((((((((((38:29.45697062,39:30.55510891):7.040070102,(47:25.87191174,(((((((413:9.321364769,414:11.82378269):4.384847341,408:10.36664402):3.55332082,21:19.74687932):16.62283023,((90:10.05417608,423:19.10541187):7.916719119,99:19.387…
	TREE * UNTITLED = [&R] (((((110:39.55072072,141:10.54912272):4.20697626,398:36.58222467):94.25764002,((((((76:5.055710732,264:16.54050735):1.37215339,100:5.818321483):20.29225121,101:41.1618707):15.31163836,327:37.41641534):11.00319803,(((237:11.23664637,((121:10.52970862,122:14.30928718):1.660969284,303:15.28487929):6.267153984):0.4102129574,119:27.86240903):13.87916567,447:24.00577296):29.62487…
	TREE * UNTITLED = [&R] ((((305:17.94801878,(94:10.66629357,355:5.902374138):24.04236078):18.81040659,302:56.34448469):67.96561419,(((((((((((((((((((92:4.178866858,225:12.30866327):14.69354288,((((((((((227:1.607717748,212:3.521123105):31.35137382,(((((((161:49.17134306,(322:49.83858458,(((359:38.71946404,((((348:6.324608121,394:6.864672014):3.122605661,((214:2.710936019,19:38.68308195):0.7762291…
	TREE * UNTITLED = [&R] (((((398:4.239245374,110:24.23577645):41.15592335,141:43.74365806):51.56891059,(((((((((((((((((((((((265:8.615597649,(432:58.79089231,372:24.16562002):4.985025881):5.290617785,((((415:6.715219563,360:6.726563145):1.160721339,441:12.14041542):16.52363104,175:18.19147611):6.312711418,70:23.82702183):43.13180808):6.106736606,(377:11.62636589,380:11.40134596):15.73492724):0.08…
	TREE * UNTITLED = [&R] (((((94:22.94056171,355:19.15195542):5.045141867,302:19.54323655):5.042681404,305:15.28650769):88.42831384,((((((((((((((((((92:16.83403171,225:18.94011457):19.5405234,((29:1.337432746,233:7.424461286):9.868156219,((426:7.691997324,399:22.79953632):15.14148826,(((((((((227:12.21643689,212:7.10282534):23.0447675,((((((((322:29.96354719,161:20.61275773):24.81499077,(((359:16.…
	TREE * UNTITLED = [&R] (((398:36.93615048,(141:9.268610081,110:38.03170338):16.24024841):83.26527847,((((((((((((((((((((377:10.98164833,(372:9.727856284,((380:6.097734703,265:0.2702844752):3.082249169,(70:53.5370434,((((360:8.377311845,441:14.3591058):5.951659579,415:9.293416228):8.362747178,175:22.40045555):3.081708771,432:15.8837537):27.53016805):4.064776282):2.151109585):0.2230929486):4.00716…
END;
