# Supplementary material for: Neuroanatomy of the late Cretaceous Thescelosaurus neglectus (Neornithischia: Thescelosauridae) reveals novel ecological specialisations within Dinosauria
Source: Sci Rep. 2023 Nov 6;13:19224. doi: 10.1038/s41598-023-45658-3 (PMC10628235; doi:10.1038/s41598-023-45658-3)
Supplement: Supplementary file 4 — Supplementary Information 4. [file 41598_2023_45658_MOESM4_ESM.txt]

	Log(Olfactory_Ratio)	Log_(Body_Mass)	Source
Alligator_mississippiensis1	1.697229343	2.209515015	Zelenitsky_et_al._(2009)
Alligator_mississippiensis2	1.73479983	1.959041392	Zelenitsky_et_al._(2009)
Alligator_mississippiensis3	1.741151599	1.707570176	Zelenitsky_et_al._(2009)
Acrocanthosaurus_atokensis	1.764176132	3.577261954	Zelenitsky_et_al._(2009)
Allosaurus_fragilis	1.705863712	3.167021796	Zelenitsky_et_al._(2009)
Archaeopteryx_lithographica	1.23299611	-0.552841969	Zelenitsky_et_al._(2009)
Bambiraptor_feinbergi	1.45484486	0.387389826	Zelenitsky_et_al._(2009)
Carcharodontosaurus_saharicus	1.748188027	3.89795681	Zelenitsky_et_al._(2009)
Ceratosaurus_nasicornis	1.682145076	2.731588765	Zelenitsky_et_al._(2009)
Citipati_osmolskae	1.498310554	2.113943352	Zelenitsky_et_al._(2009)
Dilong_paradoxus	1.431363764	1	Zelenitsky_et_al._(2009)
Dromiceimimus_brevitertius	1.46834733	2.315970345	Zelenitsky_et_al._(2009)
Erlikosaurus_andrewsi	1.602059991	2.240549248	Lautenschlager_et_al._(2013)
Euoplocephalus_tutus	1.862727528	3.367287366	Sakagami_&_Kawabe_(2020)
Garudimimus_brevipes	1.459392488	1.991226076	Zelenitsky_et_al._(2009)
Giganotosaurus_carolinii	1.761175813	3.878521796	Zelenitsky_et_al._(2009)
Hypacrosaurus_altispinus	1.713658516	3.394101302	Sakagami_&_Kawabe_(2020)
Majungasaurus_crenatissimus	1.683947131	3.053078443	Zelenitsky_et_al._(2009)
Ornithomimus_edmontonicus	1.496929648	2.184691431	Zelenitsky_et_al._(2009)
Saurornitholestes_langstoni	1.541579244	1.230448921	Zelenitsky_et_al._(2009)
Stegoceras_validum	1.602059991	1.426511261	Sakagami_&_Kawabe_(2020)
Stegosaurus_stenops	1.806179974	3.674200123	Sakagami_&_Kawabe_(2020)
Struthiomimus_altus	1.511883361	2.444044796	Zelenitsky_et_al._(2009)
Tarbosaurus_bataar	1.813580989	3.335457901	Zelenitsky_et_al._(2009)
Thescelosaurus_neglectus	1.839420907	2.529565088	This_study
Triceratops_sp.	1.612571954	3.695796776	Zelenitsky_et_al._(2009)
Tyrannosaurus_rex	1.851258349	3.767526899	Zelenitsky_et_al._(2009)
Velociraptor_mongoliensis	1.552668216	1.113943352	Zelenitsky_et_al._(2009)
