# Supplementary material for: Neuroanatomy of the late Cretaceous Thescelosaurus neglectus (Neornithischia: Thescelosauridae) reveals novel ecological specialisations within Dinosauria
Source: Sci Rep. 2023 Nov 6;13:19224. doi: 10.1038/s41598-023-45658-3 (PMC10628235; doi:10.1038/s41598-023-45658-3)
Supplement: Supplementary file 5 — Supplementary Information 5. [file 41598_2023_45658_MOESM5_ESM.xlsx]

## Sheet: or_bm_data
	Log(Olfactory_Ratio)	Log_(Body_Mass)	Source
Alligator_mississippiensis1	1.69723	2.20952	Zelenitsky et al. (2009)
Alligator_mississippiensis2	1.7348	1.95904	Zelenitsky et al. (2009)
Alligator_mississippiensis3	1.74115	1.70757	Zelenitsky et al. (2009)
Acrocanthosaurus_atokensis	1.76418	3.57726	Zelenitsky et al. (2009)
Allosaurus_fragilis	1.70586	3.16702	Zelenitsky et al. (2009)
Archaeopteryx_lithographica	1.233	-0.552842	Zelenitsky et al. (2009)
Bambiraptor_feinbergi	1.45484	0.38739	Zelenitsky et al. (2009)
Carcharodontosaurus_saharicus	1.74819	3.89796	Zelenitsky et al. (2009)
Ceratosaurus_nasicornis	1.68215	2.73159	Zelenitsky et al. (2009)
Citipati_osmolskae	1.49831	2.11394	Zelenitsky et al. (2009)
Dilong_paradoxus	1.43136	1	Zelenitsky et al. (2009)
Dromiceimimus_brevitertius	1.46835	2.31597	Zelenitsky et al. (2009)
Erlikosaurus_andrewsi	1.60206	2.24055	Lautenschlager et al. (2013)
Euoplocephalus_tutus	1.86273	3.36729	Sakagami & Kawabe (2020)
Garudimimus_brevipes	1.45939	1.99123	Zelenitsky et al. (2009)
Giganotosaurus_carolinii	1.76118	3.87852	Zelenitsky et al. (2009)
Hypacrosaurus_altispinus	1.71366	3.3941	Sakagami & Kawabe (2020)
Majungasaurus_crenatissimus	1.68395	3.05308	Zelenitsky et al. (2009)
Ornithomimus_edmontonicus	1.49693	2.18469	Zelenitsky et al. (2009)
Saurornitholestes_langstoni	1.54158	1.23045	Zelenitsky et al. (2009)
Stegoceras_validum	1.60206	1.42651	Sakagami & Kawabe (2020)
Stegosaurus_stenops	1.80618	3.6742	Sakagami & Kawabe (2020)
Struthiomimus_altus	1.51188	2.44404	Zelenitsky et al. (2009)
Tarbosaurus_bataar	1.81358	3.33546	Zelenitsky et al. (2009)
Thescelosaurus_neglectus	1.83942	2.52957	This study
Triceratops_sp.	1.61257	3.6958	Zelenitsky et al. (2009)
Tyrannosaurus_rex	1.85126	3.76753	Zelenitsky et al. (2009)
Velociraptor_mongoliensis	1.55267	1.11394	Zelenitsky et al. (2009)

## Sheet: or_bm_results
Results for pgls of olfactory ratio~body mass. Best performing iteration marked in yellow.
	coefficient	p	stderr	t	intercept	intercept_p	intercept_stderr	intercept_t	r2	adj_r2	lambda	lambda_lb	lambda_ub	lambda_lb_p	lambda_ub_p	lambda_lci	lambda_uci	f_stat	df1	df2	loglik	aic	aicc
1	0.113652	1.22101e-08	0.0132201	8.59692	1.36513	0	0.0520973	26.2034	0.762659	0.75234	1	1e-06	1	5.09467e-05	1	0.903875	NA	73.907	2	23	34.5614	-65.1227	-64.5773
2	0.108746	7.18738e-08	0.0140118	7.76107	1.38038	0	0.0552009	25.0065	0.723671	0.711657	0.989863	1e-06	1	7.27937e-05	0.699504	0.840637	NA	60.2342	2	23	34.234	-64.468	-63.9225
3	0.120143	6.08249e-09	0.0134418	8.93803	1.35018	0	0.0535312	25.2222	0.776457	0.766737	1	1e-06	1	4.00969e-05	1	0.911397	NA	79.8883	2	23	34.7844	-65.5688	-65.0234
4	0.112287	6.01449e-08	0.0143166	7.84313	1.37068	0	0.0554007	24.7412	0.727858	0.716026	1	1e-06	1	3.29031e-05	1	0.871277	NA	61.5147	2	23	34.981	-65.962	-65.4165
5	0.109852	1.74734e-08	0.0130399	8.42432	1.37111	0	0.0576133	23.7985	0.755239	0.744597	1	1e-06	1	6.28693e-05	1	0.91164	NA	70.9692	2	23	34.3812	-64.7624	-64.217
6	0.11642	1.56507e-08	0.0137333	8.47717	1.35899	0	0.0517526	26.2592	0.757544	0.747002	1	1e-06	1	0.000208334	1	0.837264	NA	71.8624	2	23	33.3226	-62.6453	-62.0998
7	0.115384	1.57186e-08	0.0136145	8.47509	1.36092	0	0.0556923	24.4364	0.757453	0.746908	1	1e-06	1	4.14894e-05	1	0.874871	NA	71.8271	2	23	34.7234	-65.4468	-64.9014
8	0.118458	1.00533e-08	0.0136295	8.69131	1.34557	0	0.0609549	22.0748	0.76659	0.756441	1	1e-06	1	5.90049e-05	1	0.905504	NA	75.5389	2	23	34.3615	-64.723	-64.1776
9	0.116564	5.65742e-09	0.0129892	8.97392	1.35945	0	0.0557306	24.3933	0.777845	0.768186	1	1e-06	1	7.32209e-05	1	0.89673	NA	80.5313	2	23	34.2016	-64.4033	-63.8578
10	0.123991	1.25313e-09	0.0127298	9.74025	1.33779	0	0.0507177	26.3772	0.804874	0.79639	1	1e-06	1	0.000102113	1	0.857574	NA	94.8725	2	23	33.9258	-63.8515	-63.306
11	0.118856	2.44343e-08	0.0143814	8.26455	1.3525	0	0.0532748	25.3872	0.748091	0.737139	0.980401	1e-06	1	7.63078e-05	0.0440961	0.837089	0.999783	68.3029	2	23	34.2262	-64.4524	-63.9069
12	0.120797	3.20203e-09	0.0130466	9.25886	1.34712	0	0.0511563	26.3334	0.78846	0.779263	0.980646	1e-06	1	6.22806e-05	9.334e-05	0.854414	0.996791	85.7266	2	23	34.3664	-64.7329	-64.1874
13	0.111671	1.19489e-09	0.0114357	9.76508	1.37064	0	0.0506549	27.0584	0.805672	0.797223	1	1e-06	1	2.3541e-05	1	0.924657	NA	95.3567	2	23	35.2559	-66.5118	-65.9663
14	0.114456	3.28035e-08	0.0140859	8.12552	1.35865	0	0.061976	21.9222	0.741643	0.73041	0.993507	1e-06	1	0.000173321	0.775536	0.838807	NA	66.0241	2	23	33.2649	-62.5298	-61.9844
15	0.108657	2.67084e-08	0.0132147	8.22242	1.37927	0	0.0535025	25.7796	0.74616	0.735123	1	1e-06	1	1.10308e-05	1	0.927748	NA	67.6082	2	23	36.027	-68.054	-67.5085
16	0.116283	1.17324e-08	0.0134958	8.61625	1.35196	0	0.0574528	23.5316	0.763471	0.753187	1	1e-06	1	5.04967e-05	1	0.891942	NA	74.2398	2	23	34.5253	-65.0505	-64.5051
17	0.117322	3.03511e-09	0.0126344	9.28594	1.34885	0	0.057923	23.2869	0.789432	0.780277	1	1e-06	1	1.51808e-05	1	0.941449	NA	86.2286	2	23	35.6719	-67.3439	-66.7984
18	0.11215	4.41116e-08	0.0140416	7.98693	1.37094	0	0.052834	25.9481	0.734996	0.723474	1	1e-06	1	0.000219461	1	0.821305	NA	63.7911	2	23	33.3028	-62.6056	-62.0601
19	0.113504	4.89759e-08	0.0142983	7.93827	1.36807	0	0.0520726	26.2723	0.732608	0.720982	0.960912	1e-06	1	5.77567e-05	1.35559e-05	0.800321	0.99215	63.0161	2	23	34.465	-64.93	-64.3846
20	0.115098	6.70036e-08	0.0147688	7.79334	1.3576	0	0.0615668	22.0509	0.725328	0.713385	1	1e-06	1	0.000114015	1	0.898529	NA	60.7361	2	23	33.8214	-63.6427	-63.0972
21	0.121239	1.80231e-08	0.0144169	8.4095	1.34651	0	0.0535601	25.1402	0.754587	0.743917	0.951535	1e-06	1	0.000435761	6.83565e-07	0.70524	0.990687	70.7197	2	23	32.5254	-61.0509	-60.5054
22	0.118284	2.81651e-08	0.0144295	8.19733	1.34751	0	0.0590834	22.8069	0.745	0.733914	1	1e-06	1	0.000273342	1	0.815056	NA	67.1962	2	23	33.0013	-62.0026	-61.4572
23	0.114973	5.81847e-09	0.0128318	8.96001	1.36234	0	0.0488221	27.9042	0.777308	0.767626	1	1e-06	1	4.65865e-05	1	0.904439	NA	80.2817	2	23	34.6747	-65.3493	-64.8039
24	0.115675	1.85165e-08	0.0137764	8.39658	1.35473	0	0.0596616	22.7069	0.754017	0.743322	1	1e-06	1	8.7472e-05	1	0.886902	NA	70.5025	2	23	33.9915	-63.983	-63.4376
25	0.113289	1.29824e-07	0.0151221	7.49163	1.36147	0	0.0577697	23.5672	0.709319	0.696681	1	1e-06	1	0.000205981	1	0.815577	NA	56.1246	2	23	33.2728	-62.5455	-62.0001
26	0.115404	7.01152e-08	0.0148478	7.77245	1.36234	0	0.0591272	23.0409	0.724257	0.712268	0.975737	1e-06	1	0.000164011	0.279067	0.800387	NA	60.411	2	23	33.3754	-62.7509	-62.2054
27	0.114542	1.55949e-08	0.0135091	8.47889	1.36273	0	0.0545482	24.9822	0.757618	0.74708	0.988494	1e-06	1	4.53273e-05	0.555624	0.861865	NA	71.8915	2	23	34.6784	-65.3568	-64.8114
28	0.115052	5.93086e-09	0.0128542	8.95053	1.36159	0	0.0531428	25.6214	0.776941	0.767243	1	1e-06	1	1.49284e-05	1	0.918558	NA	80.1119	2	23	35.7354	-67.4707	-66.9253
29	0.107803	1.70761e-07	0.0146309	7.3682	1.38294	0	0.0569699	24.2749	0.702421	0.689483	1	1e-06	1	0.000130497	1	0.840617	NA	54.2904	2	23	33.705	-63.41	-62.8646
30	0.113879	1.73581e-08	0.0135128	8.42749	1.36597	0	0.055004	24.8341	0.755378	0.744742	1	1e-06	1	3.6042e-05	1	0.887168	NA	71.0227	2	23	34.8952	-65.7904	-65.245
31	0.117986	9.5021e-09	0.0135324	8.7188	1.35396	0	0.0529941	25.5493	0.767718	0.757619	1	1e-06	1	0.000107882	1	0.855983	NA	76.0175	2	23	33.9901	-63.9802	-63.4347
32	0.123531	1.03502e-08	0.0142364	8.67714	1.33879	0	0.0617532	21.6798	0.766005	0.755831	0.977853	1e-06	1	0.000563466	0.334487	0.753325	NA	75.2928	2	23	32.1801	-60.3602	-59.8147
33	0.114482	1.75638e-07	0.0155639	7.35557	1.35628	0	0.0607157	22.3382	0.701703	0.688734	0.983625	1e-06	1	0.000267704	0.370362	0.802826	NA	54.1045	2	23	33.0254	-62.0508	-61.5053
34	0.120209	2.84631e-08	0.0146733	8.19236	1.34314	0	0.062104	21.6272	0.74477	0.733673	0.990226	1e-06	1	0.000472076	0.767095	0.773845	NA	67.1148	2	23	32.4921	-60.9841	-60.4387
35	0.115253	7.79953e-09	0.013074	8.81545	1.36032	0	0.0495458	27.4558	0.771627	0.761697	1	1e-06	1	6.68218e-05	1	0.876769	NA	77.7122	2	23	34.385	-64.77	-64.2246
36	0.118364	2.41417e-08	0.014312	8.27027	1.35263	0	0.0614581	22.009	0.748351	0.73741	0.972964	1e-06	1	0.000171436	0.00303717	0.815748	0.996988	68.3973	2	23	33.2804	-62.5608	-62.0154
37	0.112614	3.52386e-08	0.0139169	8.09191	1.36785	0	0.0564804	24.2182	0.740051	0.728749	0.981692	1e-06	1	0.000101404	0.427445	0.826001	NA	65.479	2	23	33.9089	-63.8178	-63.2723
38	0.114317	2.40352e-08	0.0138191	8.27236	1.35866	0	0.0578488	23.4864	0.748447	0.73751	1	1e-06	1	0.000105228	1	0.871312	NA	68.432	2	23	33.8096	-63.6193	-63.0738
39	0.113041	1.0261e-07	0.0148771	7.59831	1.36752	0	0.0546453	25.0254	0.715115	0.702728	0.98617	1e-06	1	0.000243181	0.595309	0.794217	NA	57.7342	2	23	33.1983	-62.3966	-61.8512
40	0.117389	7.99704e-08	0.0152214	7.7121	1.34862	0	0.0621621	21.6952	0.721133	0.709008	0.988568	1e-06	1	0.000249297	0.611886	0.817328	NA	59.4765	2	23	33.0569	-62.1138	-61.5684
41	0.110587	1.03992e-07	0.0145658	7.59222	1.37042	0	0.0615173	22.2769	0.714788	0.702388	1	1e-06	1	4.26001e-05	1	0.905961	NA	57.6418	2	23	34.7183	-65.4367	-64.8912
42	0.12569	4.87493e-09	0.0138916	9.04794	1.3294	0	0.0607736	21.8747	0.780671	0.771135	1	1e-06	1	0.000131606	1	0.879953	NA	81.8652	2	23	33.6608	-63.3216	-62.7761
43	0.122449	1.48487e-08	0.0144016	8.50247	1.3357	2.22045e-16	0.0648011	20.6123	0.758637	0.748142	1	1e-06	1	0.000361978	1	0.844997	NA	72.292	2	23	32.576	-61.152	-60.6066
44	0.111077	1.16176e-07	0.014728	7.54191	1.36816	0	0.0602198	22.7194	0.71207	0.699551	1	1e-06	1	9.92173e-05	1	0.886854	NA	56.8805	2	23	33.9571	-63.9141	-63.3687
45	0.116502	4.74468e-08	0.0146488	7.95301	1.35444	0	0.0596225	22.7169	0.733334	0.72174	0.977616	1e-06	1	0.000176914	0.161611	0.8187	NA	63.2504	2	23	33.384	-62.768	-62.2226
46	0.108587	2.33517e-10	0.0102041	10.6415	1.37834	0	0.0493082	27.9535	0.831183	0.823844	1	1e-06	1	8.5094e-06	1	0.942371	NA	113.243	2	23	36.2198	-68.4396	-67.8942
47	0.112829	4.51297e-08	0.0141455	7.9763	1.36372	0	0.0540108	25.249	0.734477	0.722932	0.988096	1e-06	1	8.64345e-05	0.538021	0.839669	NA	63.6214	2	23	34.0771	-64.1542	-63.6087
48	0.118831	1.87539e-09	0.0124671	9.53154	1.34835	0	0.0508751	26.5031	0.79798	0.789197	1	1e-06	1	8.25244e-05	1	0.882516	NA	90.8502	2	23	34.1477	-64.2953	-63.7499
49	0.114985	1.05615e-08	0.0132665	8.66731	1.364	0	0.0531648	25.656	0.765598	0.755407	0.98924	1e-06	1	4.61104e-05	0.582266	0.860916	NA	75.1222	2	23	34.6801	-65.3602	-64.8148
50	0.123327	1.5553e-08	0.0145429	8.48018	1.33477	0	0.0624349	21.3786	0.757674	0.747138	0.989485	1e-06	1	0.000505266	0.755934	0.768657	NA	71.9134	2	23	32.4249	-60.8498	-60.3044
51	0.116847	6.17014e-09	0.0130833	8.93095	1.35982	0	0.0607319	22.3905	0.776182	0.76645	1	1e-06	1	0.000128119	1	0.877171	NA	79.7618	2	23	33.5751	-63.1503	-62.6048
52	0.127742	5.78674e-10	0.0125875	10.1483	1.32547	0	0.0597218	22.194	0.817442	0.809505	1	1e-06	1	0.000559141	1	0.844435	NA	102.987	2	23	32.3032	-60.6064	-60.0609
53	0.116709	3.69539e-09	0.0127042	9.18663	1.35821	0	0.0587113	23.1337	0.785836	0.776524	1	1e-06	1	0.000167706	1	0.907056	NA	84.3942	2	23	33.3706	-62.7412	-62.1957
54	0.112742	1.00483e-09	0.0114392	9.85577	1.36942	0	0.0550879	24.8588	0.808551	0.800227	1	1e-06	1	7.98753e-05	1	0.928952	NA	97.1363	2	23	34.1083	-64.2166	-63.6711
55	0.116821	4.75476e-09	0.0128936	9.06039	1.35997	0	0.0599081	22.7009	0.781141	0.771626	1	1e-06	1	7.2271e-05	1	0.915942	NA	82.0906	2	23	34.1187	-64.2375	-63.692
56	0.116026	1.56123e-08	0.013685	8.47835	1.36007	1.11022e-15	0.0707408	19.2261	0.757595	0.747055	1	1e-06	1	0.000185445	1	0.889963	NA	71.8825	2	23	33.1817	-62.3633	-61.8179
57	0.114661	2.10357e-09	0.0121044	9.47261	1.36451	0	0.0576014	23.6888	0.795973	0.787102	1	1e-06	1	0.000122411	1	0.922391	NA	89.7303	2	23	33.6702	-63.3404	-62.7949
58	0.117959	1.14903e-09	0.0120545	9.78552	1.35678	0	0.058525	23.1829	0.806326	0.797906	1	1e-06	1	8.44681e-05	1	0.915848	NA	95.7564	2	23	34.036	-64.072	-63.5265
59	0.115026	1.82282e-08	0.013687	8.40408	1.3631	0	0.0607229	22.4478	0.754349	0.743668	0.99816	1e-06	1	9.00421e-05	0.897616	0.898014	NA	70.6286	2	23	33.9451	-63.8901	-63.3446
60	0.120848	2.19932e-09	0.0127883	9.44982	1.34821	0	0.0586336	22.9938	0.79519	0.786285	0.991155	1e-06	1	0.000148583	0.505292	0.867191	NA	89.2991	2	23	33.4752	-62.9505	-62.405
61	0.11887	1.82263e-09	0.012452	9.54622	1.35316	0	0.059179	22.8656	0.798476	0.789714	1	1e-06	1	6.2599e-05	1	0.92744	NA	91.1303	2	23	34.2871	-64.5743	-64.0288
62	0.117523	3.25018e-09	0.0127034	9.25132	1.35689	0	0.0597185	22.7214	0.788188	0.778979	1	1e-06	1	3.92121e-05	1	0.935511	NA	85.587	2	23	34.7063	-65.4127	-64.8672
63	0.116371	5.4858e-09	0.0129457	8.98921	1.3615	0	0.0573948	23.7217	0.778433	0.768799	1	1e-06	1	0.000194021	1	0.834086	NA	80.8059	2	23	33.3213	-62.6427	-62.0972
64	0.118719	3.01066e-09	0.0127792	9.29003	1.3542	0	0.063034	21.4837	0.789579	0.78043	1	1e-06	1	0.000208763	1	0.886298	NA	86.3047	2	23	33.1427	-62.2854	-61.74
65	0.110305	1.14557e-09	0.0112704	9.78709	1.37577	0	0.0551189	24.96	0.806376	0.797958	1	1e-06	1	0.000122416	1	0.924628	NA	95.7872	2	23	33.7012	-63.4023	-62.8569
66	0.121591	7.88444e-09	0.0138012	8.81014	1.34566	1.11022e-15	0.0698803	19.2567	0.771414	0.761475	0.985524	1e-06	1	0.00276502	0.63081	0.707852	NA	77.6186	2	23	30.7074	-57.4148	-56.8694
67	0.115268	1.59398e-08	0.0136116	8.46838	1.36177	0	0.0616429	22.0913	0.757162	0.746604	1	1e-06	1	0.000181338	1	0.888942	NA	71.7134	2	23	33.3516	-62.7032	-62.1577
68	0.116542	3.26649e-09	0.0126008	9.2488	1.36007	0	0.0577	23.5714	0.788097	0.778884	1	1e-06	1	0.000216694	1	0.874127	NA	85.5403	2	23	33.1349	-62.2698	-61.7243
69	0.11941	1.91051e-09	0.0125404	9.522	1.35341	0	0.058782	23.0243	0.797657	0.78886	1	1e-06	1	0.000151942	1	0.877468	NA	90.6685	2	23	33.4032	-62.8064	-62.261
70	0.112717	5.75277e-08	0.0143339	7.86368	1.36935	0	0.0597056	22.9351	0.728894	0.717106	0.975082	1e-06	1	0.000458409	0.124412	0.782485	NA	61.8375	2	23	32.456	-60.912	-60.3665
71	0.114321	3.47132e-09	0.0124018	9.21812	1.3636	0	0.0587696	23.2024	0.786985	0.777724	1	1e-06	1	0.000124414	1	0.918984	NA	84.9737	2	23	33.6534	-63.3068	-62.7613
72	0.117012	7.69727e-09	0.0132638	8.82194	1.35993	0	0.0607721	22.3775	0.771886	0.761967	0.978363	1e-06	1	0.000533805	0.434597	0.771034	NA	77.8266	2	23	32.3291	-60.6582	-60.1127
73	0.11293	1.59271e-07	0.0152619	7.39949	1.36915	2.22045e-16	0.0661377	20.7016	0.704189	0.691328	0.996619	1e-06	1	0.000230321	0.824119	0.863281	NA	54.7524	2	23	33.0724	-62.1449	-61.5994
74	0.120221	1.91091e-09	0.0126257	9.52189	1.35021	0	0.0560988	24.0685	0.797654	0.788856	1	1e-06	1	0.000104979	1	0.877711	NA	90.6664	2	23	33.9054	-63.8108	-63.2653
75	0.11198	3.15894e-08	0.0137513	8.14326	1.37035	0	0.0590412	23.2101	0.742478	0.731281	1	1e-06	1	0.000474757	1	0.847454	NA	66.3126	2	23	32.4127	-60.8254	-60.2799
76	0.120995	4.61386e-09	0.0133322	9.0754	1.34772	0	0.0594481	22.6705	0.781707	0.772216	1	1e-06	1	0.000135598	1	0.889388	NA	82.3629	2	23	33.6475	-63.295	-62.7495
77	0.116498	6.40596e-09	0.0130715	8.91241	1.36122	0	0.0604518	22.5174	0.775459	0.765696	1	1e-06	1	0.000236075	1	0.840537	NA	79.431	2	23	33.1125	-62.225	-61.6795
78	0.117331	4.81389e-09	0.0129587	9.05422	1.35723	4.44089e-16	0.0679626	19.9702	0.780908	0.771383	1	1e-06	1	0.000144698	1	0.913096	NA	81.979	2	23	33.4084	-62.8167	-62.2713
79	0.12144	5.42906e-10	0.0119264	10.1824	1.34447	0	0.0573972	23.424	0.818443	0.81055	1	1e-06	1	0.000103918	1	0.90122	NA	103.682	2	23	33.8436	-63.6872	-63.1417
80	0.118466	5.08363e-10	0.0115942	10.2177	1.35379	0	0.0570498	23.73	0.819469	0.81162	1	1e-06	1	6.96371e-05	1	0.915485	NA	104.402	2	23	34.2414	-64.4828	-63.9373
81	0.113888	9.11472e-09	0.013032	8.73913	1.36828	0	0.0543151	25.1916	0.768547	0.758484	1	1e-06	1	4.6698e-05	1	0.882664	NA	76.3723	2	23	34.6924	-65.3848	-64.8394
82	0.117567	2.42424e-09	0.012507	9.4001	1.35671	2.22045e-16	0.0660475	20.5414	0.793466	0.784486	1	1e-06	1	0.000166077	1	0.912816	NA	88.3618	2	23	33.2877	-62.5753	-62.0299
83	0.113512	6.57567e-09	0.0127548	8.89949	1.36758	0	0.0549654	24.8808	0.774953	0.765169	1	1e-06	1	7.49465e-05	1	0.920047	NA	79.201	2	23	34.1853	-64.3705	-63.8251
84	0.116615	9.31833e-09	0.0133605	8.72834	1.36069	0	0.0581855	23.3853	0.768107	0.758025	0.977849	1e-06	1	0.000544884	0.464042	0.7592	NA	76.1838	2	23	32.3484	-60.6969	-60.1514
85	0.120808	4.49948e-09	0.0132932	9.08794	1.34678	0	0.0600173	22.4399	0.782178	0.772707	1	1e-06	1	0.000698043	1	0.826771	NA	82.5906	2	23	32.0613	-60.1225	-59.5771
86	0.12148	3.4824e-09	0.0131807	9.21651	1.34351	0	0.0611633	21.966	0.786927	0.777663	1	1e-06	1	0.000482361	1	0.826694	NA	84.9441	2	23	32.3978	-60.7957	-60.2502
87	0.118291	2.34316e-09	0.0125608	9.41745	1.35499	0	0.055751	24.3043	0.79407	0.785116	1	1e-06	1	0.000130006	1	0.875235	NA	88.6884	2	23	33.6872	-63.3744	-62.829
88	0.119114	8.61716e-09	0.0135873	8.76658	1.35274	0	0.0608427	22.2334	0.769661	0.759647	1	1e-06	1	0.000103858	1	0.906998	NA	76.8529	2	23	33.8322	-63.6644	-63.1189
89	0.114634	5.0008e-09	0.0126874	9.03524	1.36525	0	0.0574897	23.7478	0.780189	0.770633	1	1e-06	1	0.000232367	1	0.887909	NA	81.6356	2	23	33.1136	-62.2271	-61.6817
90	0.121072	1.28204e-09	0.0124452	9.72837	1.34417	0	0.0573354	23.4439	0.80449	0.79599	1	1e-06	1	0.000208083	1	0.892368	NA	94.6412	2	23	33.2082	-62.4164	-61.8709
91	0.116276	5.58089e-09	0.0129474	8.98068	1.36165	0	0.0588111	23.153	0.778105	0.768457	1	1e-06	1	9.43541e-05	1	0.905942	NA	80.6526	2	23	33.904	-63.8081	-63.2626
92	0.114672	9.7743e-09	0.0131731	8.70503	1.36951	0	0.0527503	25.9621	0.767153	0.75703	1	1e-06	1	0.000142752	1	0.853294	NA	75.7775	2	23	33.6572	-63.3144	-62.7689
93	0.111068	9.59325e-09	0.0127458	8.71414	1.37528	0	0.0547385	25.1246	0.767527	0.75742	1	1e-06	1	4.7684e-05	1	0.883444	NA	75.9363	2	23	34.6672	-65.3343	-64.7889
94	0.118906	2.29013e-09	0.0126105	9.42914	1.3539	0	0.0553494	24.461	0.794475	0.785539	1	1e-06	1	0.000141157	1	0.89186	NA	88.9087	2	23	33.5751	-63.1503	-62.6048
95	0.113233	1.16028e-08	0.0131336	8.62164	1.37168	0	0.0519436	26.4072	0.763697	0.753423	1	1e-06	1	9.66648e-05	1	0.865438	NA	74.3326	2	23	34.1022	-64.2044	-63.659
96	0.119333	3.56087e-09	0.0129635	9.20529	1.3514	0	0.0580916	23.2633	0.786518	0.777236	1	1e-06	1	8.64274e-05	1	0.910856	NA	84.7374	2	23	34.1011	-64.2022	-63.6567
97	0.123069	7.45649e-09	0.0139257	8.83756	1.3408	0	0.0615793	21.7735	0.772508	0.762617	0.968259	1e-06	1	0.002681	0.257938	0.609677	NA	78.1024	2	23	30.8701	-57.7402	-57.1947
98	0.108032	2.36045e-08	0.0130459	8.28094	1.38142	0	0.0583377	23.6796	0.748837	0.737917	1	1e-06	1	0.000106126	1	0.919891	NA	68.574	2	23	33.8222	-63.6445	-63.099
99	0.121344	3.58042e-09	0.0131859	9.20253	1.34575	0	0.0584851	23.0101	0.786417	0.777131	1	1e-06	1	8.52135e-05	1	0.900715	NA	84.6866	2	23	34.0333	-64.0666	-63.5212
100	0.108331	3.38695e-08	0.0133569	8.1105	1.37986	0	0.0603976	22.8463	0.740933	0.72967	1	1e-06	1	0.000712044	1	0.800132	NA	65.7802	2	23	32.0183	-60.0366	-59.4911
																							-67.8942

## Sheet: or_bm_residuals
Residuals from pgls of olfactory ratio~body mass.
Taxa	Clade	V1	V2	V3	V4	V5	V6	V7	V8	V9	V10	V11	V12	V13	V14	V15	V16	V17	V18	V19	V20	V21	V22	V23	V24	V25	V26	V27	V28	V29	V30	V31	V32	V33	V34	V35	V36	V37	V38	V39	V40	V41	V42	V43	V44	V45	V46	V47	V48
Acrocanthosaurus_atokensis	Theropoda	-0.00751314	-0.00522162	-0.0157849	-0.00818229	9.18344e-05	-0.0112726	-0.00950386	-0.00514661	-0.0122573	-0.0171682	-0.0135003	-0.0150655	-0.00594222	-0.00391345	-0.00378886	-0.00375578	-0.00436471	-0.00795226	-0.00992324	-0.00516538	-0.0160376	-0.00646454	-0.00945213	-0.00435661	-0.00255999	-0.0109989	-0.00830373	-0.00898884	-0.00440311	-0.00917108	-0.0118513	-0.0165202	-0.00163774	-0.00898072	-0.00843577	-0.0118711	-0.00652483	-0.00342658	-0.00772125	-0.00437378	-0.00183814	-0.0148543	-0.00955432	-0.00133635	-0.00702144	-0.00260465	-0.00315893	-0.00925851
Allosaurus_fragilis	Theropoda	-0.0192011	-0.0189219	-0.0248096	-0.0204301	-0.0131548	-0.021825	-0.0204812	-0.0148627	-0.0227504	-0.0246144	-0.0230534	-0.0238221	-0.0184427	-0.0152716	-0.0175259	-0.0143641	-0.014547	-0.0202564	-0.0216718	-0.0162598	-0.0246129	-0.0162523	-0.0205981	-0.0152146	-0.0143966	-0.021968	-0.0196265	-0.0201023	-0.0184903	-0.0207658	-0.0217611	-0.0241553	-0.0129852	-0.0179787	-0.0194666	-0.0216259	-0.0186384	-0.0148418	-0.0196598	-0.0145286	-0.0147833	-0.0216036	-0.0176333	-0.0140804	-0.0175401	-0.0163702	-0.0151845	-0.0188217
Archaeopteryx_lithographica	Theropoda	-0.0692998	-0.0872677	-0.0507602	-0.0756053	-0.0773867	-0.0616273	-0.0641369	-0.0470814	-0.0620155	-0.0362506	-0.0537947	-0.0473414	-0.0759097	-0.0623798	-0.0862051	-0.0546737	-0.0509929	-0.0759425	-0.0723203	-0.0609774	-0.046487	-0.0491208	-0.0657823	-0.0577878	-0.0658436	-0.0655486	-0.0664145	-0.064992	-0.0903442	-0.0700199	-0.0557363	-0.0375046	-0.0599965	-0.0436862	-0.0636073	-0.0541957	-0.0725968	-0.0624675	-0.0720307	-0.0507258	-0.0762825	-0.0269214	-0.0350081	-0.073756	-0.057037	-0.0853079	-0.0683445	-0.0496542
Bambiraptor_feinbergi	Theropoda	0.04569	0.0323342	0.0581259	0.0406677	0.0411754	0.05076	0.0492244	0.063389	0.050236	0.0690174	0.0563023	0.0609302	0.0409425	0.0518541	0.0334811	0.0578418	0.060546	0.0404596	0.0428085	0.0526523	0.0613688	0.0615139	0.0479653	0.0552999	0.049487	0.0477937	0.0477385	0.0486812	0.0301445	0.0447564	0.0551781	0.0681964	0.0542129	0.0651385	0.0498765	0.0563635	0.0433686	0.0518972	0.0435334	0.0607502	0.0415889	0.0767496	0.0717104	0.0436544	0.0552731	0.0344436	0.0474191	0.0604659
Carcharodontosaurus_saharicus	Theropoda	-0.0599488	-0.0560841	-0.0703023	-0.0601803	-0.0511253	-0.0645959	-0.062495	-0.0591237	-0.0656269	-0.0729198	-0.0676047	-0.0697925	-0.0577426	-0.0566069	-0.0546226	-0.0570353	-0.0579774	-0.0599062	-0.0623115	-0.0580649	-0.0709066	-0.0603856	-0.0623114	-0.057441	-0.0548794	-0.0639965	-0.0610248	-0.0618735	-0.0549632	-0.0616795	-0.0656769	-0.072124	-0.0543395	-0.0635191	-0.061385	-0.0658179	-0.0586277	-0.0560754	-0.059961	-0.0580079	-0.0532909	-0.0711505	-0.0648111	-0.0529463	-0.0603711	-0.0534161	-0.0553306	-0.0633551
Ceratosaurus_nasicornis	Theropoda	0.006568	0.00471124	0.00378612	0.00474477	0.0109599	0.00514935	0.00604205	0.0129994	0.00428679	0.00565698	0.00498161	0.00505826	0.00646384	0.0108476	0.00606821	0.0125508	0.0128203	0.00485865	0.00403292	0.0101391	0.00446007	0.0115337	0.00574628	0.0114354	0.0112146	0.00456406	0.00653008	0.00627652	0.00473222	0.0051021	0.00589537	0.00591556	0.0131453	0.0106455	0.00699988	0.00619508	0.00667887	0.0112168	0.00584333	0.0128677	0.00965124	0.00940736	0.0119663	0.0105676	0.00946994	0.00719365	0.0102263	0.00920262
Citipati_osmolskae	Theropoda	-0.10707	-0.111957	-0.105842	-0.109736	-0.105025	-0.106779	-0.106526	-0.0976699	-0.107552	-0.101595	-0.105442	-0.104167	-0.108398	-0.102294	-0.110655	-0.0994619	-0.0985509	-0.109707	-0.109696	-0.102605	-0.104492	-0.0992434	-0.107076	-0.100953	-0.102647	-0.107992	-0.106558	-0.106497	-0.112518	-0.108396	-0.105066	-0.101621	-0.0999801	-0.0989426	-0.105649	-0.104532	-0.1076	-0.102011	-0.108172	-0.0984621	-0.10588	-0.0967953	-0.0962383	-0.104661	-0.102408	-0.109572	-0.10392	-0.101236
Dilong_paradoxus	Theropoda	-0.0474153	-0.057766	-0.0389563	-0.0516016	-0.0496024	-0.044041	-0.044942	-0.0326608	-0.0446535	-0.0304221	-0.0399908	-0.0365524	-0.0509493	-0.0417437	-0.0565643	-0.0368757	-0.0348077	-0.0517256	-0.0502063	-0.0413392	-0.0363847	-0.0344289	-0.0459493	-0.0390448	-0.0433963	-0.046385	-0.0459121	-0.045282	-0.0593781	-0.048488	-0.0405825	-0.030961	-0.0394008	-0.0319837	-0.04421	-0.0396285	-0.0491011	-0.0416154	-0.0491977	-0.0346444	-0.0496389	-0.0237305	-0.0267841	-0.0478737	-0.0395782	-0.0555591	-0.0451821	-0.0358123
Dromiceimimus_brevitertius	Theropoda	-0.159994	-0.16389	-0.160078	-0.162384	-0.157181	-0.160262	-0.1598	-0.151565	-0.161065	-0.156608	-0.159418	-0.158534	-0.160921	-0.15538	-0.16257	-0.152917	-0.152216	-0.162328	-0.162591	-0.155822	-0.158948	-0.153103	-0.160267	-0.154286	-0.155498	-0.16127	-0.159662	-0.159703	-0.16426	-0.161366	-0.158865	-0.15654	-0.153072	-0.153191	-0.158896	-0.158408	-0.160314	-0.155069	-0.160973	-0.152141	-0.158185	-0.152151	-0.150939	-0.157064	-0.155908	-0.161473	-0.156678	-0.155207
Erlikosaurus_andrewsi	Theropoda	-0.0177096	-0.0219751	-0.0173038	-0.0202029	-0.0151833	-0.0177691	-0.017385	-0.008918	-0.0185607	-0.0135434	-0.0167407	-0.0157107	-0.0187864	-0.0130353	-0.0206621	-0.0104346	-0.00965512	-0.0201565	-0.0203173	-0.0134281	-0.0160918	-0.0104694	-0.0178826	-0.0118488	-0.0132409	-0.0188531	-0.0173105	-0.0173135	-0.0224172	-0.019064	-0.0162539	-0.0135109	-0.0107248	-0.0104123	-0.0164912	-0.0157686	-0.0181082	-0.0127344	-0.0187342	-0.00957481	-0.0161313	-0.00895896	-0.00799161	-0.0149742	-0.0134082	-0.0195708	-0.0144555	-0.0125317
Garudimimus_brevipes	Theropoda	-0.132041	-0.13753	-0.130017	-0.134875	-0.130462	-0.13141	-0.131285	-0.122051	-0.132166	-0.125297	-0.129775	-0.128261	-0.133612	-0.127166	-0.136239	-0.12411	-0.123072	-0.134863	-0.134686	-0.127399	-0.128532	-0.123646	-0.131885	-0.125676	-0.127663	-0.132748	-0.13142	-0.131296	-0.138207	-0.133339	-0.129505	-0.125379	-0.124849	-0.123109	-0.130423	-0.128925	-0.132698	-0.1269	-0.133218	-0.122975	-0.131227	-0.120289	-0.12013	-0.129948	-0.127029	-0.135165	-0.128992	-0.125572
Giganotosaurus_carolinii	Theropoda	-0.0447521	-0.0409829	-0.0549796	-0.0450102	-0.0360026	-0.0493455	-0.0472647	-0.0438337	-0.0503737	-0.0575222	-0.052307	-0.054457	-0.0425845	-0.0413947	-0.0395231	-0.0417876	-0.0427094	-0.0447388	-0.0471177	-0.0428402	-0.0555625	-0.045099	-0.0470892	-0.0422051	-0.0396898	-0.0487658	-0.0458109	-0.0466497	-0.0398802	-0.0464785	-0.0503961	-0.0567354	-0.0391268	-0.0481951	-0.0461573	-0.0505297	-0.0434513	-0.0408659	-0.0447762	-0.0427386	-0.0381539	-0.0557199	-0.0494435	-0.0377998	-0.0451191	-0.038318	-0.04015	-0.0480578
Majungasaurus_crenatissimus	Theropoda	-0.0281678	-0.0284476	-0.0330367	-0.0295523	-0.0225544	-0.0304763	-0.0292506	-0.0232817	-0.0313853	-0.0324029	-0.0314272	-0.0319747	-0.0276352	-0.0241467	-0.0270618	-0.023031	-0.0230955	-0.0293943	-0.0306554	-0.0250617	-0.032715	-0.0246912	-0.0294143	-0.0239508	-0.0234046	-0.0307351	-0.0284918	-0.0289095	-0.0281234	-0.0297067	-0.0302339	-0.0319963	-0.0218573	-0.0261983	-0.0282508	-0.0300557	-0.0277234	-0.0237327	-0.0286961	-0.0230695	-0.0240993	-0.0291986	-0.0255977	-0.0233405	-0.0261821	-0.025914	-0.024245	-0.0271983
Ornithomimus_edmontonicus	Theropoda	-0.116492	-0.121031	-0.115723	-0.119061	-0.114178	-0.116396	-0.11607	-0.107432	-0.11718	-0.111748	-0.115232	-0.114094	-0.117679	-0.111772	-0.119723	-0.10907	-0.108232	-0.119022	-0.119108	-0.112129	-0.11445	-0.108993	-0.116591	-0.110518	-0.112043	-0.117537	-0.116043	-0.116017	-0.121526	-0.117833	-0.114794	-0.111741	-0.10946	-0.108828	-0.115184	-0.114287	-0.116948	-0.111479	-0.11755	-0.108148	-0.115084	-0.107069	-0.106282	-0.1139	-0.112031	-0.118636	-0.113283	-0.111024
Saurornitholestes_langstoni	Theropoda	0.0366093	0.027389	0.0435723	0.0327375	0.0352978	0.0393457	0.0386834	0.0502561	0.0386999	0.0512197	0.0428345	0.0458256	0.0335317	0.0420956	0.0286114	0.0465425	0.0483711	0.0326452	0.0338523	0.042352	0.0458913	0.0485282	0.0377708	0.0445136	0.0407118	0.0372357	0.0379074	0.0384199	0.0259943	0.0354843	0.0424432	0.0507869	0.0444325	0.0505298	0.0394455	0.0433101	0.0351626	0.042256	0.0349677	0.0485189	0.0350919	0.0575198	0.0552132	0.0367442	0.0437896	0.0296325	0.0390322	0.0470187
Struthiomimus_altus	Theropoda	-0.131014	-0.134281	-0.131929	-0.133229	-0.127714	-0.131637	-0.131042	-0.1232	-0.132458	-0.128952	-0.131104	-0.130469	-0.131688	-0.126503	-0.13295	-0.124274	-0.123706	-0.133155	-0.133591	-0.127027	-0.13094	-0.124716	-0.131456	-0.125565	-0.126471	-0.132514	-0.130796	-0.130903	-0.134531	-0.132414	-0.13044	-0.128826	-0.124198	-0.125051	-0.130121	-0.130032	-0.131201	-0.126174	-0.131914	-0.12364	-0.128812	-0.124713	-0.123086	-0.127755	-0.127292	-0.131844	-0.127592	-0.12689
Tarbosaurus_bataar	Theropoda	0.0693732	0.0704786	0.0626711	0.068374	0.0760594	0.066283	0.0678013	0.072902	0.0653333	0.0622183	0.0646443	0.0635486	0.0704651	0.0731672	0.0718896	0.0737669	0.0734091	0.0685708	0.0669273	0.0720707	0.0626833	0.0715418	0.0677536	0.0730189	0.0742387	0.0663111	0.0687978	0.0682361	0.071069	0.0677701	0.0660831	0.062755	0.0754493	0.0694911	0.0688378	0.0661546	0.0701106	0.0736205	0.0690173	0.0734162	0.0743071	0.0649429	0.0694591	0.0749274	0.070554	0.073057	0.0735284	0.0688802
Tyrannosaurus_rex	Theropoda	0.0579451	0.06117	0.0484383	0.0575356	0.066273	0.053659	0.0556249	0.0593971	0.0526469	0.0463228	0.0509679	0.0490333	0.0598929	0.0613919	0.0626198	0.0612018	0.0603953	0.0577918	0.0555632	0.0600177	0.047977	0.0581124	0.0557548	0.0607167	0.0629673	0.054126	0.0569852	0.056203	0.0621679	0.056244	0.0527823	0.0470584	0.0636626	0.05523	0.0567178	0.0526906	0.0591309	0.0619052	0.0578532	0.0603735	0.0642033	0.0483135	0.0542302	0.0646118	0.0578946	0.0638172	0.0624559	0.0552143
Velociraptor_mongoliensis	Theropoda	0.0609393	0.0511475	0.0686587	0.0569085	0.0591852	0.0639982	0.0632152	0.0751461	0.0633693	0.0767544	0.0677708	0.0709881	0.057631	0.0665193	0.0523595	0.0711791	0.0731287	0.0568002	0.0581651	0.0668505	0.0711053	0.0733979	0.0622547	0.0690793	0.0649996	0.0617699	0.0623411	0.0629131	0.0496429	0.0598408	0.0672782	0.076268	0.0688592	0.0756238	0.0639621	0.0681891	0.0593718	0.0666635	0.0592265	0.0732843	0.0590649	0.0832524	0.0805682	0.0607743	0.0684516	0.0533725	0.0632663	0.0719522
Stegosaurus_stenops	Stegosauridae	0.0234735	0.0262405	0.0145725	0.0229367	0.0314468	0.0194457	0.0213149	0.0253741	0.0184471	0.0128161	0.016982	0.0152286	0.0252364	0.0269953	0.027682	0.0269758	0.0262662	0.02318	0.0210777	0.025681	0.0142135	0.0240731	0.0214064	0.0264339	0.0284618	0.0198179	0.0225966	0.0218621	0.0271505	0.0217936	0.0187152	0.0135088	0.0292685	0.0213703	0.0223956	0.0186588	0.0245624	0.0274956	0.0233246	0.0262506	0.0294456	0.0149654	0.0205796	0.0298999	0.0236889	0.0288729	0.0279075	0.0212261
Euoplocephalus_tutus	Ankylosauridae	0.114902	0.116164	0.107994	0.113947	0.121709	0.111724	0.113275	0.118278	0.11077	0.107418	0.110008	0.10885	0.116057	0.118671	0.117578	0.119212	0.118821	0.114148	0.112461	0.117554	0.107971	0.116923	0.113241	0.118484	0.119779	0.111784	0.114299	0.113721	0.116784	0.113292	0.111474	0.10797	0.120952	0.114811	0.114316	0.111534	0.115673	0.119128	0.114566	0.118826	0.119934	0.110089	0.114708	0.120538	0.115992	0.118747	0.119084	0.114244
Thescelosaurus_neglectus	Thescelosauridae	0.186804	0.183956	0.185334	0.184705	0.190429	0.185945	0.186628	0.194207	0.185111	0.187982	0.186269	0.186738	0.1863	0.191246	0.185295	0.193319	0.193798	0.184791	0.184239	0.190668	0.186229	0.192706	0.186249	0.19208	0.191378	0.185154	0.186946	0.186796	0.183787	0.185384	0.187007	0.188148	0.193549	0.192206	0.18756	0.187383	0.186705	0.191587	0.185956	0.193859	0.189268	0.192076	0.19398	0.190284	0.190282	0.186407	0.190296	0.190485
Hypacrosaurus_altispinus	Hadrosauridae	-0.0372142	-0.0358212	-0.0442969	-0.0381333	-0.0303052	-0.0404667	-0.0388877	-0.0339673	-0.0414249	-0.0449755	-0.0422482	-0.0434578	-0.0360061	-0.0334673	-0.0344048	-0.0329749	-0.0333936	-0.0379285	-0.0396514	-0.0346015	-0.044349	-0.0353172	-0.0389112	-0.0336872	-0.0323275	-0.0403791	-0.0378418	-0.0384335	-0.0351754	-0.0388306	-0.0407585	-0.0444118	-0.0311868	-0.0374808	-0.0378435	-0.0407091	-0.036416	-0.0330059	-0.0375342	-0.0333904	-0.0321006	-0.0423504	-0.0376441	-0.031509	-0.0362005	-0.0332334	-0.0330108	-0.038011
Stegoceras_validum	Pachycephalosauridae	0.0748072	0.0665486	0.0804975	0.0712029	0.0742406	0.077001	0.0765417	0.0875116	0.0763269	0.0873904	0.0800122	0.0826226	0.072118	0.0801359	0.0677886	0.0842244	0.0858494	0.0711376	0.0720792	0.0802663	0.0826016	0.085818	0.0757097	0.0823149	0.0789808	0.0750901	0.0759308	0.0763433	0.0653388	0.0736377	0.0797913	0.0870479	0.0824677	0.0874421	0.0773294	0.0805841	0.073564	0.0803236	0.0732854	0.0859841	0.0738907	0.0933575	0.0916864	0.0754469	0.0814287	0.0688234	0.0773914	0.0842012
Triceratops_sp.	Ceratopsidae	-0.172589	-0.169716	-0.18163	-0.173096	-0.164534	-0.176677	-0.174785	-0.170792	-0.177678	-0.18347	-0.179193	-0.180988	-0.170783	-0.169085	-0.168273	-0.169144	-0.169876	-0.17285	-0.174982	-0.170413	-0.182013	-0.172089	-0.174685	-0.169672	-0.167593	-0.176282	-0.173485	-0.174231	-0.168786	-0.174274	-0.177441	-0.182767	-0.166812	-0.174834	-0.173701	-0.177506	-0.171478	-0.168581	-0.172725	-0.169893	-0.166551	-0.181357	-0.175673	-0.166107	-0.172435	-0.16708	-0.168137	-0.174948
[truncated: 52 more columns]
