# Supplementary material for: Neuroanatomy of the late Cretaceous Thescelosaurus neglectus (Neornithischia: Thescelosauridae) reveals novel ecological specialisations within Dinosauria
Source: Sci Rep. 2023 Nov 6;13:19224. doi: 10.1038/s41598-023-45658-3 (PMC10628235; doi:10.1038/s41598-023-45658-3)
Supplement: Supplementary file 6 — Supplementary Information 6. [file 41598_2023_45658_MOESM6_ESM.txt]

	Specimen	Skull_Length	Log(SL)	ASC_height	Log(ASC)	PSC_height	Log(PSC)	ASC/PSC	Log(ASC/PSC)	Source
Thescelosaurus_neglectus	NCSM_15728	268	2.428134794	15	1.176091259	9.1	0.959041392	1.648351648	0.217049867	This_study
Stegosaurus_stenops	CM_106	440	2.643452676	11.47	1.059563418	11.47	1.059563418	1	0	Leahey_et_al._(2015)
Kunbarrasaurus_ieversi	QM_F18101	266	2.424881637	11.7	1.068185862	9.26	0.966610987	1.26349892	0.101574875	Leahey_et_al._(2015)
Pawpawsaurus_campbelli	FWMSH_93B.00026	275	2.439332694	8.3	0.919078092	9.19	0.963315511	0.903155604	-0.044237419	Paulina-Carabajal_et_al._(2016)
Euoplocephalus_tutus	AMNH_5405	421	2.624282096	11	1.041392685	10	1	1.1	0.041392685	Leahey_et_al._(2015)
Tenontosaurus_tilletti	OMNH_58340	568	2.754348336	15	1.176091259	12	1.079181246	1.25	0.096910013	Thomas_(2015)
Iguanodon_bernissartensis	NHMUK_R_2501	840	2.924279286	?	?	?	?	1.11	0.045322979	Dominguez_Alonso_et_al._(2004);_Cruzado-Caballero_et_al._(2015);_Sakagami_&_Kawabe_(2020)
Arenysaurus_ardevoli	MPZ_2008/1	?	?	9.8	0.991226076	10	1	0.98	-0.008773924	Cruzado-Caballero_et_al._(2015)
Hypacrosaurus_altispinus	ROM_702	700	2.84509804	14.29	1.155032229	13.4	1.127104798	1.06641791	0.02792743	Evans_et_al._(2009)
Psittacosaurus_lujiatunensis	PKUP_V1054	159	2.201397124	13.6	1.133538908	10.85	1.035429738	1.253456221	0.09810917	Zhou_et_al._(2007)
Pachyrhinosaurus_lakustai	TMP_1989.55.1243	?	?	18.5	1.267171728	19.26	1.284656283	0.960539979	-0.017484554	Witmer_&_Ridgley_(2008)
Triceratops_sp.	FPDM-V-9677	1514	3.180125875	16	1.204119983	18.6	1.269512944	0.860215054	-0.065392962	Sakagami_&_Kawabe_(2020)
Stegoceras_validum	UALVP_2	135	2.130333768	11.5	1.06069784	8.45	0.926856709	1.360946746	0.133841131	Bourke_et_al._(2014);_Sakagami_&_Kawabe_(2020)
