# Supplementary material for: Neuroanatomy of the late Cretaceous Thescelosaurus neglectus (Neornithischia: Thescelosauridae) reveals novel ecological specialisations within Dinosauria
Source: Sci Rep. 2023 Nov 6;13:19224. doi: 10.1038/s41598-023-45658-3 (PMC10628235; doi:10.1038/s41598-023-45658-3)
Supplement: Supplementary file 7 — Supplementary Information 7. [file 41598_2023_45658_MOESM7_ESM.xlsx]

## Sheet: scc_data
	Specimen	Skull_Length	Log(SL)	ASC_height	Log(ASC)	PSC_height	Log(PSC)	ASC/PSC	Log(ASC/PSC)	Source
Thescelosaurus_neglectus	NCSM_15728	268	2.42813	15	1.17609	9.1	0.959041	1.64835	0.21705	This study
Stegosaurus_stenops	CM_106	440	2.64345	11.47	1.05956	11.47	1.05956	1	0	Leahey et al. (2015)
Kunbarrasaurus_ieversi	QM_F18101	266	2.42488	11.7	1.06819	9.26	0.966611	1.2635	0.101575	Leahey et al. (2015)
Pawpawsaurus_campbelli	FWMSH_93B.00026	275	2.43933	8.3	0.919078	9.19	0.963316	0.903156	-0.0442374	Paulina-Carabajal et al. (2016)
Euoplocephalus_tutus	AMNH_5405	421	2.62428	11	1.04139	10	1	1.1	0.0413927	Leahey et al. (2015)
Tenontosaurus_tilletti	OMNH_58340	568	2.75435	15	1.17609	12	1.07918	1.25	0.09691	Thomas (2015)
Iguanodon_bernissartensis	NHMUK_R_2501	840	2.92428	?	?	?	?	1.11	0.045323	Dominguez Alonso et al. (2004); Cruzado-Caballero et al. (2015); Sakagami & Kawabe (2020)
Arenysaurus_ardevoli	MPZ_2008/1	?	?	9.8	0.991226	10	1	0.98	-0.00877392	Cruzado-Caballero et al. (2015)
Hypacrosaurus_altispinus	ROM_702	700	2.8451	14.29	1.15503	13.4	1.1271	1.06642	0.0279274	Evans et al. (2009)
Psittacosaurus_lujiatunensis	PKUP_V1054	159	2.2014	13.6	1.13354	10.85	1.03543	1.25346	0.0981092	Zhou et al. (2007)
Pachyrhinosaurus_lakustai	TMP_1989.55.1243	?	?	18.5	1.26717	19.26	1.28466	0.96054	-0.0174846	Witmer & Ridgley (2008)
Triceratops_sp.	FPDM-V-9677	1514	3.18013	16	1.20412	18.6	1.26951	0.860215	-0.065393	Sakagami & Kawabe (2020)
Stegoceras_validum	UALVP_2	135	2.13033	11.5	1.0607	8.45	0.926857	1.36095	0.133841	Bourke et al. (2014); Sakagami & Kawabe (2020)

## Sheet: asc_sl_results
Results for pgls of asc height~skull length. Best performing iteration marked in yellow.
	coefficient	p	stderr	t	intercept	intercept_p	intercept_stderr	intercept_t	r2	adj_r2	lambda	lambda_lb	lambda_ub	lambda_lb_p	lambda_ub_p	lambda_lci	lambda_uci	f_stat	df1	df2	loglik	aic	aicc
1	0.0991956	0.207554	0.0723445	1.37116	0.85085	0.00191732	0.18771	4.53279	0.190289	0.089075	0.717702	1e-06	1	0.105492	0.472843	NA	NA	1.88007	2	8	13.1733	-22.3466	-20.6324
2	0.100256	0.203595	0.0724134	1.3845	0.849026	0.00194707	0.187792	4.52111	0.193292	0.0924532	0.670797	1e-06	1	0.101422	0.34261	NA	NA	1.91684	2	8	13.241	-22.4821	-20.7678
3	0.0940987	0.189571	0.0656349	1.43367	0.859601	0.00101291	0.170861	5.031	0.204408	0.104959	1	1e-06	1	0.0655671	1	NA	NA	2.05541	2	8	13.5852	-23.1704	-21.4561
4	0.0963651	0.221688	0.0727152	1.32524	0.855843	0.00187891	0.188173	4.54816	0.180014	0.0775154	0.750359	1e-06	1	0.120526	0.561973	NA	NA	1.75626	2	8	13.07	-22.1401	-20.4258
5	0.084955	0.210239	0.0623647	1.36223	0.889062	0.000572714	0.161603	5.50152	0.188284	0.0868197	1	1e-06	1	0.0659125	1	NA	NA	1.85567	2	8	13.5541	-23.1082	-21.3939
6	0.100299	0.207052	0.0730597	1.37283	0.848326	0.00209961	0.190033	4.4641	0.190666	0.0894996	0.70268	1e-06	1	0.111045	0.42698	NA	NA	1.88467	2	8	13.1579	-22.3157	-20.6015
7	0.0970414	0.240437	0.076528	1.26805	0.856418	0.00248189	0.197379	4.33895	0.167356	0.0632759	0.57738	1e-06	1	0.150005	0.166294	NA	NA	1.60795	2	8	12.8963	-21.7926	-20.0783
8	0.0812728	0.239568	0.0639634	1.27062	0.899186	0.000612972	0.165167	5.44411	0.16792	0.0639103	1	1e-06	1	0.0727666	1	NA	NA	1.61446	2	8	13.4368	-22.8736	-21.1593
9	0.095246	0.189904	0.066491	1.43246	0.858441	0.00111775	0.173344	4.95223	0.204135	0.104652	1	1e-06	1	0.0688534	1	NA	NA	2.05195	2	8	13.5548	-23.1097	-21.3954
10	0.0957823	0.230248	0.0737559	1.29864	0.85784	0.0020166	0.190863	4.49454	0.174105	0.0708684	0.681095	1e-06	1	0.134556	0.407754	NA	NA	1.68646	2	8	12.974	-21.9479	-20.2337
11	0.0958703	0.227649	0.0733723	1.30663	0.859306	0.00193512	0.189869	4.52577	0.175876	0.0728602	0.677429	1e-06	1	0.137386	0.395907	NA	NA	1.70727	2	8	12.9751	-21.9501	-20.2358
12	0.096186	0.228918	0.0738349	1.30272	0.860437	0.0019833	0.190906	4.50714	0.175009	0.0718849	0.710912	1e-06	1	0.137191	0.478159	NA	NA	1.69707	2	8	12.9919	-21.9838	-20.2695
13	0.0963258	0.242277	0.076289	1.26264	0.859208	0.00238721	0.19671	4.3679	0.166169	0.0619402	0.589512	1e-06	1	0.153295	0.193308	NA	NA	1.59427	2	8	12.9078	-21.8155	-20.1012
14	0.0811257	0.255399	0.0662223	1.22505	0.898383	0.000774167	0.171132	5.24965	0.157961	0.0527062	0.98088	1e-06	1	0.0693608	0.948824	NA	NA	1.50075	2	8	13.5039	-23.0077	-21.2935
15	0.0978518	0.236152	0.0764003	1.28078	0.854862	0.00250107	0.197281	4.33323	0.170158	0.066428	0.601271	1e-06	1	0.169907	0.242084	NA	NA	1.64039	2	8	12.854	-21.7079	-19.9936
16	0.0790013	0.260362	0.0652229	1.21125	0.902952	0.000689463	0.168914	5.34562	0.154971	0.0493424	0.932091	1e-06	1	0.0643534	0.767449	NA	NA	1.46713	2	8	13.6262	-23.2523	-21.5381
17	0.0860634	0.215685	0.0640151	1.34442	0.884974	0.000690115	0.165576	5.34484	0.184296	0.0823327	1	1e-06	1	0.0642741	1	NA	NA	1.80748	2	8	13.5683	-23.1366	-21.4223
18	0.102089	0.200498	0.0731766	1.3951	0.843742	0.00219035	0.190363	4.43228	0.195681	0.0951408	0.694348	1e-06	1	0.113313	0.419311	NA	NA	1.9463	2	8	13.1515	-22.303	-20.5888
19	0.0963481	0.235287	0.0750741	1.28337	0.859568	0.00220518	0.194156	4.42721	0.170731	0.067072	0.671643	1e-06	1	0.153819	0.398963	NA	NA	1.64705	2	8	12.8891	-21.7782	-20.0639
20	0.0897025	0.214011	0.0664534	1.34986	0.875868	0.000961916	0.172667	5.07259	0.185511	0.0837001	0.931887	1e-06	1	0.0860776	0.88384	NA	NA	1.82211	2	8	13.3062	-22.6124	-20.8981
21	0.0960885	0.232186	0.0743296	1.29274	0.860403	0.0020686	0.192255	4.47531	0.172799	0.0693985	0.68782	1e-06	1	0.146878	0.430007	NA	NA	1.67116	2	8	12.9551	-21.9102	-20.196
22	0.078579	0.249022	0.0632115	1.24311	0.902515	0.000549486	0.163006	5.5367	0.161894	0.0571303	1	1e-06	1	0.0680387	1	NA	NA	1.54533	2	8	13.5181	-23.0361	-21.3218
23	0.0989503	0.215892	0.0736371	1.34376	0.851493	0.00210596	0.19084	4.46182	0.184147	0.0821648	0.680426	1e-06	1	0.118475	0.392118	NA	NA	1.80568	2	8	13.085	-22.1701	-20.4558
24	0.0773652	0.260013	0.0638214	1.21221	0.905555	0.000566398	0.16432	5.51093	0.155179	0.0495765	1	1e-06	1	0.0706573	1	NA	NA	1.46946	2	8	13.4396	-22.8792	-21.1649
25	0.0785592	0.24965	0.0632869	1.24132	0.90182	0.000553349	0.163056	5.53074	0.161502	0.0566899	1	1e-06	1	0.0680016	1	NA	NA	1.54087	2	8	13.4626	-22.9252	-21.2109
26	0.0949987	0.220562	0.0714918	1.32881	0.860546	0.00163653	0.184912	4.65382	0.180808	0.0784094	0.786626	1e-06	1	0.117698	0.637384	NA	NA	1.76572	2	8	13.0857	-22.1714	-20.4571
27	0.0970813	0.240445	0.0765608	1.26803	0.85736	0.00246862	0.197415	4.34294	0.167351	0.0632704	0.595893	1e-06	1	0.164527	0.222521	NA	NA	1.6079	2	8	12.854	-21.708	-19.9937
28	0.0973528	0.239123	0.0765393	1.27193	0.856593	0.00248165	0.197416	4.33902	0.16821	0.0642363	0.595762	1e-06	1	0.164373	0.222713	NA	NA	1.61781	2	8	12.8555	-21.711	-19.9967
29	0.100583	0.205897	0.07306	1.37671	0.847834	0.00206991	0.189467	4.47484	0.191538	0.0904808	0.66266	1e-06	1	0.104408	0.329324	NA	NA	1.89534	2	8	13.1929	-22.3858	-20.6715
30	0.0969167	0.230253	0.0746302	1.29863	0.855759	0.0021844	0.192985	4.43432	0.174102	0.0708651	0.631488	1e-06	1	0.15084	0.300732	NA	NA	1.68643	2	8	12.9187	-21.8373	-20.123
31	0.100591	0.21071	0.0739276	1.36067	0.849721	0.00220969	0.191998	4.42568	0.187935	0.0864273	0.649063	1e-06	1	0.110909	0.294674	NA	NA	1.85143	2	8	13.1925	-22.3849	-20.6706
32	0.0969219	0.228299	0.0742912	1.30462	0.857709	0.00211176	0.192322	4.45975	0.175431	0.0723597	0.699896	1e-06	1	0.135807	0.450217	NA	NA	1.70204	2	8	12.9749	-21.9497	-20.2354
33	0.0822655	0.245653	0.0656646	1.25281	0.897184	0.000737991	0.169627	5.28916	0.164014	0.059516	0.988777	1e-06	1	0.0798074	0.97806	NA	NA	1.56954	2	8	13.3511	-22.7023	-20.988
34	0.0827032	0.253578	0.067229	1.23017	0.892296	0.000912537	0.174439	5.11523	0.159074	0.0539582	0.929602	1e-06	1	0.0730735	0.752582	NA	NA	1.51332	2	8	13.4851	-22.9702	-21.2559
35	0.0972361	0.229949	0.0748227	1.29955	0.856731	0.00221099	0.193601	4.42524	0.174308	0.0710961	0.664283	1e-06	1	0.12281	0.349647	NA	NA	1.68884	2	8	13.081	-22.162	-20.4477
36	0.0961329	0.228527	0.0737261	1.30392	0.860272	0.00197304	0.190703	4.51106	0.175275	0.0721846	0.70615	1e-06	1	0.138062	0.468032	NA	NA	1.70021	2	8	12.9929	-21.9858	-20.2715
37	0.0973849	0.235933	0.0759967	1.28144	0.855209	0.00242147	0.196271	4.35728	0.170303	0.0665911	0.584068	1e-06	1	0.13685	0.168413	NA	NA	1.64208	2	8	13.0023	-22.0046	-20.2903
38	0.0781366	0.257687	0.0641167	1.21866	0.905313	0.000598869	0.165695	5.46374	0.156575	0.0511473	0.988686	1e-06	1	0.068026	0.96881	NA	NA	1.48514	2	8	13.5451	-23.0902	-21.376
39	0.101753	0.201519	0.0731198	1.39159	0.844576	0.00216915	0.190238	4.43958	0.194889	0.0942499	0.697949	1e-06	1	0.112802	0.421217	NA	NA	1.93652	2	8	13.1548	-22.3096	-20.5953
40	0.0816844	0.253214	0.0663456	1.2312	0.898598	0.000773008	0.171133	5.25088	0.159297	0.0542089	0.987597	1e-06	1	0.0808059	0.975031	NA	NA	1.51584	2	8	13.344	-22.688	-20.9737
41	0.0894145	0.21681	0.0666877	1.34079	0.875371	0.000989978	0.173361	5.04941	0.183484	0.0814196	0.920163	1e-06	1	0.0856889	0.863601	NA	NA	1.79773	2	8	13.3171	-22.6342	-20.92
42	0.0816975	0.263494	0.067931	1.20265	0.896389	0.000938103	0.176009	5.09285	0.153115	0.0472538	0.923136	1e-06	1	0.0732774	0.723539	NA	NA	1.44638	2	8	13.5052	-23.0104	-21.2961
43	0.0809793	0.254906	0.0660284	1.22643	0.898624	0.000760581	0.170703	5.26424	0.158261	0.0530439	0.983252	1e-06	1	0.0720364	0.959728	NA	NA	1.50414	2	8	13.476	-22.952	-21.2377
44	0.0854081	0.211189	0.0628418	1.3591	0.8868	0.000609187	0.162735	5.44933	0.187582	0.0860293	1	1e-06	1	0.0683056	1	NA	NA	1.84714	2	8	13.5149	-23.0299	-21.3156
45	0.0814018	0.264945	0.0679084	1.1987	0.897395	0.000927986	0.175904	5.10162	0.152262	0.0462952	0.935785	1e-06	1	0.0732563	0.773801	NA	NA	1.43688	2	8	13.4977	-22.9953	-21.2811
46	0.0978751	0.239918	0.0770924	1.26958	0.854895	0.00262235	0.198899	4.29814	0.167693	0.0636544	0.572959	1e-06	1	0.166511	0.172221	NA	NA	1.61184	2	8	12.8278	-21.6556	-19.9413
47	0.0809122	0.232482	0.0626335	1.29184	0.894336	0.000574725	0.162649	5.49855	0.1726	0.0691752	0.987891	1e-06	1	0.0593694	0.969102	NA	NA	1.66884	2	8	13.668	-23.336	-21.6217
48	0.101086	0.209917	0.0741479	1.3633	0.847896	0.00225456	0.19224	4.41061	0.188524	0.0870892	0.631478	1e-06	1	0.114088	0.260466	NA	NA	1.85858	2	8	13.1029	-22.2058	-20.4915
49	0.0972786	0.230077	0.0748778	1.29916	0.854636	0.00223412	0.193469	4.41744	0.174221	0.070999	0.602286	1e-06	1	0.149106	0.225003	NA	NA	1.68783	2	8	12.9254	-21.8508	-20.1365
50	0.0814264	0.259789	0.0671373	1.21283	0.895169	0.000884024	0.174123	5.14102	0.155313	0.0497274	0.931917	1e-06	1	0.074199	0.757748	NA	NA	1.47097	2	8	13.4709	-22.9418	-21.2275
51	0.102849	0.159526	0.066316	1.55089	0.840519	0.00127965	0.173475	4.84519	0.231158	0.135053	0.762874	1e-06	1	0.079486	0.564626	NA	NA	2.40527	2	8	13.4196	-22.8391	-21.1249
52	0.0899069	0.178093	0.060898	1.47635	0.872282	0.000609297	0.160076	5.44918	0.214116	0.11588	0.909878	1e-06	1	0.0759737	0.831765	NA	NA	2.17962	2	8	13.4505	-22.901	-21.1867
53	0.0953406	0.128324	0.0562143	1.69602	0.855701	0.000427149	0.14872	5.75376	0.264468	0.172526	1	1e-06	1	0.0580445	1	NA	NA	2.87648	2	8	13.6878	-23.3756	-21.6613
54	0.101679	0.166957	0.0668868	1.52017	0.843381	0.00132787	0.175115	4.81615	0.224123	0.127139	0.734535	1e-06	1	0.10098	0.521974	NA	NA	2.31092	2	8	13.1944	-22.3889	-20.6746
55	0.101741	0.152234	0.0642985	1.58232	0.840805	0.00106334	0.168429	4.99205	0.238366	0.143162	0.793318	1e-06	1	0.0681928	0.621838	NA	NA	2.50374	2	8	13.5385	-23.0771	-21.3628
56	0.0968511	0.157239	0.06206	1.56061	0.851389	0.000809737	0.163329	5.21272	0.233385	0.137559	0.807251	1e-06	1	0.0642492	0.648139	NA	NA	2.43549	2	8	13.5839	-23.1678	-21.4535
57	0.101473	0.167836	0.0669074	1.51662	0.845126	0.00131189	0.175132	4.82565	0.223311	0.126224	0.766194	1e-06	1	0.0997673	0.580892	NA	NA	2.30013	2	8	13.2398	-22.4795	-20.7652
58	0.098962	0.165091	0.0647756	1.52777	0.845982	0.00107327	0.169719	4.98462	0.225861	0.129094	0.768776	1e-06	1	0.0739972	0.569835	NA	NA	2.33407	2	8	13.4376	-22.8753	-21.161
59	0.0997051	0.171312	0.0663492	1.50273	0.847175	0.00123684	0.173887	4.872	0.220136	0.122653	0.767496	1e-06	1	0.091109	0.578942	NA	NA	2.2582	2	8	13.2858	-22.5715	-20.8572
60	0.101473	0.161113	0.0657114	1.54422	0.841592	0.00119405	0.17176	4.89982	0.22963	0.133334	0.762131	1e-06	1	0.078121	0.566774	NA	NA	2.38462	2	8	13.4138	-22.8276	-21.1133
61	0.102407	0.166164	0.0672232	1.52339	0.842335	0.0013632	0.175648	4.79559	0.22486	0.127968	0.786821	1e-06	1	0.0803089	0.614592	NA	NA	2.32072	2	8	13.4108	-22.8216	-21.1073
62	0.101951	0.165392	0.0667859	1.52654	0.843782	0.00130023	0.1746	4.83265	0.22558	0.128778	0.797005	1e-06	1	0.0785367	0.635108	NA	NA	2.33032	2	8	13.4491	-22.8982	-21.1839
63	0.0995254	0.172106	0.0663682	1.49959	0.850725	0.00117319	0.173131	4.91377	0.219419	0.121847	0.787747	1e-06	1	0.0854682	0.620963	NA	NA	2.24878	2	8	13.338	-22.6759	-20.9617
64	0.102726	0.153613	0.06517	1.57627	0.838369	0.00119371	0.171094	4.90004	0.236978	0.141601	0.801559	1e-06	1	0.0728729	0.64431	NA	NA	2.48463	2	8	13.4779	-22.9558	-21.2416
65	0.10087	0.142711	0.0620551	1.62549	0.845072	0.000858242	0.163611	5.16513	0.248277	0.154312	0.931022	1e-06	1	0.078792	0.897223	NA	NA	2.64222	2	8	13.4492	-22.8983	-21.184
66	0.094696	0.163488	0.0617172	1.53435	0.85446	0.000763831	0.162423	5.26073	0.22737	0.130791	0.785436	1e-06	1	0.066967	0.601284	NA	NA	2.35424	2	8	13.5276	-23.0552	-21.3409
67	0.0993083	0.16501	0.0649881	1.5281	0.847402	0.00110224	0.170731	4.96336	0.225938	0.12918	0.7782	1e-06	1	0.0846322	0.591452	NA	NA	2.33508	2	8	13.3653	-22.7305	-21.0162
68	0.10135	0.154326	0.0644242	1.57316	0.841371	0.00107123	0.168742	4.98614	0.236266	0.140799	0.794918	1e-06	1	0.0733538	0.636295	NA	NA	2.47485	2	8	13.4838	-22.9675	-21.2532
69	0.10408	0.154979	0.066279	1.57033	0.837595	0.00128914	0.173079	4.83938	0.235615	0.140067	0.748622	1e-06	1	0.0840514	0.542013	NA	NA	2.46594	2	8	13.3781	-22.7561	-21.0418
70	0.101459	0.166716	0.0666992	1.52115	0.843923	0.0013015	0.174657	4.83189	0.224347	0.12739	0.73325	1e-06	1	0.101884	0.515179	NA	NA	2.31389	2	8	13.1896	-22.3792	-20.6649
71	0.0954047	0.126886	0.0560064	1.70346	0.856028	0.000415203	0.148139	5.77855	0.266175	0.174447	1	1e-06	1	0.0584224	1	NA	NA	2.90178	2	8	13.6974	-23.3949	-21.6806
72	0.101141	0.175684	0.0680797	1.48562	0.845108	0.00142312	0.177469	4.76201	0.216229	0.118258	0.77308	1e-06	1	0.0880629	0.59307	NA	NA	2.20707	2	8	13.2983	-22.5967	-20.8824
73	0.100315	0.169373	0.066414	1.51045	0.845972	0.00126234	0.174215	4.85591	0.2219	0.124637	0.765299	1e-06	1	0.0936555	0.578621	NA	NA	2.28145	2	8	13.2417	-22.4833	-20.769
74	0.100504	0.169419	0.0665474	1.51026	0.848626	0.00120565	0.173466	4.89217	0.221857	0.124589	0.787922	1e-06	1	0.0868579	0.621025	NA	NA	2.28089	2	8	13.3724	-22.7448	-21.0306
75	0.0968204	0.130223	0.0574159	1.6863	0.853327	0.000494647	0.151658	5.62666	0.262238	0.170018	1	1e-06	1	0.0643322	1	NA	NA	2.84361	2	8	13.5885	-23.177	-21.4628
76	0.0989632	0.164276	0.064635	1.53111	0.848028	0.00105266	0.169601	5.00013	0.226627	0.129955	0.825089	1e-06	1	0.0693542	0.683104	NA	NA	2.34429	2	8	13.5209	-23.0419	-21.3276
77	0.101779	0.174641	0.0683231	1.48967	0.843489	0.00146289	0.17793	4.74057	0.217153	0.119297	0.758814	1e-06	1	0.0917994	0.568333	NA	NA	2.21911	2	8	13.2562	-22.5123	-20.798
78	0.0998959	0.165477	0.0654545	1.52619	0.845354	0.00115551	0.171617	4.92582	0.2255	0.128688	0.793222	1e-06	1	0.0731511	0.619005	NA	NA	2.32925	2	8	13.4584	-22.9169	-21.2026
79	0.0991392	0.135145	0.0596607	1.66172	0.849627	0.000650902	0.157522	5.39369	0.256596	0.16367	1	1e-06	1	0.0676051	1	NA	NA	2.76131	2	8	13.5572	-23.1143	-21.4
80	0.101359	0.138509	0.0616021	1.64539	0.843518	0.000830215	0.162457	5.19226	0.252846	0.159452	0.944337	1e-06	1	0.0771749	0.917888	NA	NA	2.7073	2	8	13.4632	-22.9263	-21.212
81	0.0985596	0.196594	0.0699667	1.40866	0.851802	0.00155191	0.181436	4.69478	0.198745	0.0985878	1	1e-06	1	0.109771	1	NA	NA	1.98433	2	8	13.1806	-22.3612	-20.6469
82	0.0999235	0.165294	0.0654405	1.52694	0.845298	0.00115517	0.171597	4.92605	0.225672	0.128881	0.793202	1e-06	1	0.0730852	0.618796	NA	NA	2.33154	2	8	13.4597	-22.9195	-21.2052
83	0.0958264	0.131476	0.0570409	1.67996	0.85704	0.000459096	0.150594	5.69105	0.260783	0.168381	1	1e-06	1	0.065894	1	NA	NA	2.82227	2	8	13.5819	-23.1638	-21.4496
84	0.100807	0.172471	0.0672871	1.49816	0.845915	0.00132399	0.175558	4.81844	0.219092	0.121478	0.793707	1e-06	1	0.0859548	0.635934	NA	NA	2.24448	2	8	13.3211	-22.6423	-20.928
85	0.0952897	0.17187	0.0635041	1.50053	0.858385	0.000890622	0.167164	5.13497	0.219633	0.122087	0.829021	1e-06	1	0.078835	0.654446	NA	NA	2.25158	2	8	13.4488	-22.8976	-21.1833
86	0.0947309	0.170465	0.0628985	1.50609	0.859562	0.000826521	0.165431	5.19591	0.220904	0.123517	0.868017	1e-06	1	0.0779992	0.75886	NA	NA	2.26831	2	8	13.4047	-22.8095	-21.0952
87	0.0992321	0.173901	0.0664848	1.49255	0.852283	0.00117545	0.173501	4.91225	0.217811	0.120038	0.77213	1e-06	1	0.0852966	0.583798	NA	NA	2.22771	2	8	13.373	-22.7459	-21.0317
88	0.0984104	0.160752	0.0636658	1.54573	0.847811	0.000963685	0.167185	5.07111	0.229976	0.133724	0.792072	1e-06	1	0.0657336	0.60691	NA	NA	2.38929	2	8	13.5499	-23.0998	-21.3856
89	0.101172	0.170593	0.0671981	1.50558	0.846227	0.00133089	0.175771	4.81437	0.220788	0.123387	0.76663	1e-06	1	0.101143	0.583148	NA	NA	2.26678	2	8	13.2225	-22.4449	-20.7306
90	0.0971094	0.135406	0.0584842	1.66044	0.85279	0.000562488	0.15458	5.51681	0.256302	0.16334	1	1e-06	1	0.0680069	1	NA	NA	2.75706	2	8	13.5544	-23.1088	-21.3945
91	0.101622	0.151642	0.0641176	1.58493	0.841064	0.00104998	0.16814	5.00217	0.238965	0.143836	0.80506	1e-06	1	0.0704702	0.652539	NA	NA	2.512	2	8	13.5255	-23.051	-21.3367
92	0.0918698	0.17989	0.0625171	1.46951	0.86757	0.000703324	0.1628	5.32906	0.212557	0.114127	0.893297	1e-06	1	0.0953982	0.842457	NA	NA	2.15947	2	8	13.2551	-22.5102	-20.7959
93	0.098645	0.196192	0.0699574	1.41007	0.851796	0.0015559	0.181512	4.69279	0.199063	0.0989462	1	1e-06	1	0.10868	1	NA	NA	1.9883	2	8	13.1879	-22.3758	-20.6616
94	0.102492	0.154206	0.0651287	1.57369	0.838268	0.00116951	0.170509	4.91627	0.236386	0.140934	0.756835	1e-06	1	0.071103	0.544011	NA	NA	2.47649	2	8	13.5226	-23.0452	-21.3309
95	0.0936805	0.179041	0.0636098	1.47274	0.86362	0.000810282	0.165693	5.21217	0.213292	0.114953	0.857711	1e-06	1	0.105567	0.785955	NA	NA	2.16895	2	8	13.1514	-22.3028	-20.5885
96	0.0990574	0.161087	0.0641427	1.54433	0.847458	0.00101296	0.168449	5.03095	0.229655	0.133362	0.830538	1e-06	1	0.065618	0.688892	NA	NA	2.38495	2	8	13.5666	-23.1332	-21.4189
97	0.0956526	0.178802	0.0649088	1.47365	0.856913	0.00101585	0.170406	5.02867	0.213499	0.115187	0.824385	1e-06	1	0.0905273	0.664389	NA	NA	2.17164	2	8	13.3122	-22.6245	-20.9102
98	0.0959277	0.130137	0.0568717	1.68674	0.856003	0.000456818	0.150298	5.69536	0.262339	0.170131	1	1e-06	1	0.0641432	1	NA	NA	2.84509	2	8	13.6087	-23.2174	-21.5032
99	0.099377	0.177239	0.0671636	1.47963	0.850158	0.00128407	0.175562	4.84248	0.214862	0.11672	0.763676	1e-06	1	0.101064	0.579876	NA	NA	2.1893	2	8	13.1979	-22.3958	-20.6815
100	0.0977549	0.13213	0.0583028	1.67668	0.850392	0.000556189	0.153879	5.52638	0.260029	0.167533	1	1e-06	1	0.0650716	1	NA	NA	2.81124	2	8	13.561	-23.1219	-21.4076

## Sheet: psc_sl_results
Results for pgls of psc height~skull length. Best performing iteration marked in yellow.
	coefficient	p	stderr	t	intercept	intercept_p	intercept_stderr	intercept_t	r2	adj_r2	lambda	lambda_lb	lambda_ub	lambda_lb_p	lambda_ub_p	lambda_lci	lambda_uci	f_stat	df1	df2	loglik	aic	aicc
1	0.269812	0.000169964	0.0409008	6.59674	0.354047	0.0105459	0.106653	3.31963	0.844711	0.8253	1	1e-06	1	0.0404038	1	0.0651857	NA	43.5169	2	8	18.5709	-33.1417	-31.4274
2	0.269556	0.000159714	0.0404946	6.65658	0.355097	0.00991755	0.105653	3.36097	0.847066	0.827949	1	1e-06	1	0.0368045	1	0.09414	NA	44.3101	2	8	18.7192	-33.4385	-31.7242
3	0.271757	0.000179405	0.041521	6.54504	0.345658	0.0126514	0.108088	3.19794	0.842636	0.822966	1	1e-06	1	0.0700125	1	NA	NA	42.8376	2	8	18.1643	-32.3286	-30.6143
4	0.26098	0.000200981	0.0405412	6.43739	0.375414	0.00729693	0.105167	3.56969	0.838188	0.817961	1	1e-06	1	0.0417773	1	0.0628219	NA	41.4399	2	8	18.5759	-33.1517	-31.4374
5	0.257704	0.000129811	0.0375722	6.85891	0.385059	0.00420619	0.0973591	3.95504	0.854664	0.836497	1	1e-06	1	0.0380312	1	0.0823348	NA	47.0447	2	8	18.6214	-33.2429	-31.5286
6	0.27	0.000166638	0.040812	6.61571	0.353507	0.0106739	0.10675	3.31153	0.845463	0.826146	1	1e-06	1	0.0368085	1	0.0946816	NA	43.7676	2	8	18.7205	-33.441	-31.7267
7	0.260838	0.000176755	0.0397665	6.55924	0.378854	0.00617517	0.102812	3.68493	0.84321	0.823611	1	1e-06	1	0.0222766	1	0.261549	NA	43.0236	2	8	19.0938	-34.1875	-32.4733
8	0.255535	0.000137256	0.0375564	6.80404	0.391214	0.00376686	0.0969784	4.03403	0.852657	0.834239	1	1e-06	1	0.0309327	1	0.144436	NA	46.295	2	8	18.7614	-33.5229	-31.8086
9	0.27522	0.000176928	0.0419651	6.55831	0.337299	0.0150472	0.109405	3.08305	0.843172	0.823569	1	1e-06	1	0.0724068	1	NA	NA	43.0114	2	8	18.1571	-32.3142	-30.5999
10	0.26141	0.000142381	0.0386236	6.76815	0.374589	0.00574517	0.100287	3.73515	0.851323	0.832738	1	1e-06	1	0.0270178	1	0.194413	NA	45.8079	2	8	18.969	-33.9379	-32.2237
11	0.260344	0.000126686	0.0378242	6.88299	0.377866	0.00488353	0.0981692	3.84913	0.855532	0.837473	1	1e-06	1	0.0249357	1	0.215148	NA	47.3756	2	8	19.0485	-34.097	-32.3827
12	0.264832	0.000155856	0.0396443	6.68022	0.367143	0.00725288	0.10273	3.57385	0.847982	0.82898	1	1e-06	1	0.029502	1	0.165391	NA	44.6253	2	8	18.8517	-33.7035	-31.9892
13	0.261359	0.00016541	0.0394634	6.62282	0.377717	0.00600093	0.101953	3.70481	0.845744	0.826462	1	1e-06	1	0.0214578	1	0.267785	NA	43.8618	2	8	19.1401	-34.2803	-32.566
14	0.256665	0.00017026	0.0389178	6.59507	0.388371	0.00480408	0.100596	3.86071	0.844645	0.825225	1	1e-06	1	0.0335365	1	0.130634	NA	43.4949	2	8	18.777	-33.5541	-31.8398
15	0.25917	0.000172013	0.0393561	6.58525	0.381335	0.00566228	0.101817	3.74529	0.844253	0.824785	1	1e-06	1	0.0242986	1	0.232108	NA	43.3655	2	8	19.0571	-34.1141	-32.3998
16	0.251987	0.000151629	0.0375715	6.70687	0.400474	0.00338904	0.0974309	4.11034	0.849006	0.830131	1	1e-06	1	0.027175	1	0.196396	NA	44.9821	2	8	18.9575	-33.9149	-32.2007
17	0.256358	0.000178426	0.0391371	6.55026	0.388719	0.00494702	0.101228	3.84002	0.842847	0.823203	1	1e-06	1	0.0438915	1	0.0414531	NA	42.9059	2	8	18.4888	-32.9776	-31.2633
18	0.273251	0.000170842	0.0414532	6.59179	0.345138	0.012966	0.108479	3.18161	0.844514	0.825079	1	1e-06	1	0.0427619	1	0.0475756	NA	43.4517	2	8	18.5918	-33.1835	-31.4692
19	0.26387	0.000150287	0.0392927	6.7155	0.369676	0.00669053	0.101855	3.62943	0.849335	0.830502	1	1e-06	1	0.0263053	1	0.200404	NA	45.098	2	8	18.9566	-33.9133	-32.199
20	0.261918	0.000142751	0.0387131	6.76562	0.373397	0.00598012	0.100721	3.70723	0.851228	0.832632	1	1e-06	1	0.040432	1	0.0635832	NA	45.7736	2	8	18.5485	-33.0969	-31.3826
21	0.264588	0.000145791	0.0392269	6.74506	0.367554	0.00684166	0.101702	3.61402	0.850456	0.831762	1	1e-06	1	0.0269731	1	0.191021	NA	45.4958	2	8	18.9514	-33.9028	-32.1885
22	0.253111	0.000142016	0.0373834	6.77066	0.396913	0.00335682	0.096402	4.11727	0.851417	0.832844	1	1e-06	1	0.0300187	1	0.163211	NA	45.8418	2	8	18.7706	-33.5413	-31.827
23	0.269501	0.000169865	0.0408503	6.5973	0.355323	0.0102081	0.106336	3.34152	0.844733	0.825325	1	1e-06	1	0.0356262	1	0.109914	NA	43.5243	2	8	18.6881	-33.3763	-31.662
24	0.25295	0.000139324	0.0372567	6.78938	0.397418	0.00323975	0.0959241	4.14305	0.852114	0.833628	1	1e-06	1	0.0286256	1	0.17704	NA	46.0957	2	8	18.8222	-33.6444	-31.9301
25	0.252835	0.000138001	0.0371885	6.79874	0.397332	0.00322278	0.0958147	4.14688	0.852461	0.834018	1	1e-06	1	0.0302016	1	0.160337	NA	46.2228	2	8	18.7794	-33.5587	-31.8444
26	0.260125	0.000167092	0.0393349	6.61309	0.377801	0.00598993	0.10194	3.70609	0.84536	0.82603	1	1e-06	1	0.0349605	1	0.120914	NA	43.733	2	8	18.7364	-33.4728	-31.7585
27	0.261057	0.000169057	0.0395429	6.60187	0.378319	0.00599713	0.102103	3.70525	0.844915	0.82553	1	1e-06	1	0.0223595	1	0.257078	NA	43.5847	2	8	19.1034	-34.2067	-32.4924
28	0.261506	0.000168063	0.039577	6.60753	0.37699	0.00615555	0.102245	3.68713	0.84514	0.825782	1	1e-06	1	0.022586	1	0.253362	NA	43.6595	2	8	19.0944	-34.1888	-32.4746
29	0.270078	0.000162925	0.0406904	6.63739	0.354125	0.0103122	0.106194	3.33469	0.846316	0.827106	1	1e-06	1	0.0366027	1	0.0965221	NA	44.0549	2	8	18.7283	-33.4566	-31.7423
30	0.258112	0.000148494	0.0383686	6.72717	0.382965	0.00488998	0.0995179	3.8482	0.849779	0.831001	1	1e-06	1	0.0251624	1	0.218924	NA	45.2548	2	8	19.023	-34.0459	-32.3316
31	0.270235	0.000163102	0.0407205	6.63634	0.354411	0.010378	0.106417	3.33041	0.846275	0.82706	1	1e-06	1	0.0314254	1	0.139308	NA	44.041	2	8	18.8821	-33.7643	-32.05
32	0.265102	0.000156245	0.0396989	6.67781	0.36623	0.00746731	0.103051	3.55386	0.847889	0.828875	1	1e-06	1	0.0299259	1	0.160546	NA	44.5931	2	8	18.8597	-33.7194	-32.0051
33	0.256763	0.000146004	0.0380749	6.74363	0.388813	0.00422048	0.0983685	3.95262	0.850402	0.831702	1	1e-06	1	0.0295825	1	0.159332	NA	45.4766	2	8	18.773	-33.5459	-31.8317
34	0.259139	0.000165354	0.0391262	6.62314	0.38106	0.00563676	0.101658	3.74845	0.845756	0.826476	1	1e-06	1	0.0354674	1	0.109885	NA	43.866	2	8	18.7292	-33.4584	-31.7441
35	0.267159	0.000179034	0.0408062	6.54701	0.363149	0.00898648	0.105948	3.42761	0.842716	0.823055	1	1e-06	1	0.0285454	1	0.182267	NA	42.8634	2	8	18.9039	-33.8078	-32.0936
36	0.264383	0.000148977	0.0393192	6.72401	0.368272	0.00685815	0.101948	3.61236	0.849659	0.830866	1	1e-06	1	0.0279924	1	0.179669	NA	45.2123	2	8	18.9003	-33.8007	-32.0864
37	0.261532	0.00019236	0.0403674	6.4788	0.377515	0.00688586	0.104587	3.60958	0.839919	0.819909	1	1e-06	1	0.0240421	1	0.243474	NA	41.9748	2	8	19.0493	-34.0986	-32.3843
38	0.254388	0.000143543	0.0376302	6.76022	0.393616	0.0036994	0.0972604	4.04704	0.851026	0.832404	1	1e-06	1	0.0297127	1	0.166252	NA	45.7005	2	8	18.8435	-33.687	-31.9727
39	0.272731	0.000170377	0.0413579	6.59441	0.346534	0.0125844	0.108242	3.20148	0.844619	0.825196	1	1e-06	1	0.041531	1	0.0564592	NA	43.4863	2	8	18.6152	-33.2304	-31.5161
40	0.256814	0.00014986	0.0382263	6.71826	0.389208	0.00425488	0.0986127	3.94683	0.84944	0.83062	1	1e-06	1	0.0286308	1	0.1701	NA	45.1351	2	8	18.8283	-33.6566	-31.9423
41	0.260445	0.000148716	0.0387237	6.72571	0.376888	0.00572071	0.100823	3.73812	0.849724	0.830939	1	1e-06	1	0.0388453	1	0.0765493	NA	45.2352	2	8	18.5702	-33.1404	-31.4261
42	0.257091	0.000174312	0.0391159	6.57254	0.386754	0.00515447	0.101481	3.81111	0.843745	0.824213	1	1e-06	1	0.0322669	1	0.142634	NA	43.1983	2	8	18.84	-33.68	-31.9657
43	0.25525	0.000168281	0.0386375	6.60628	0.391983	0.00439769	0.0999105	3.92334	0.84509	0.825726	1	1e-06	1	0.0319056	1	0.145811	NA	43.643	2	8	18.7969	-33.5938	-31.8795
44	0.257179	0.000135181	0.0377151	6.819	0.385725	0.00423968	0.0976671	3.94938	0.853208	0.834858	1	1e-06	1	0.0385935	1	0.0794032	NA	46.4987	2	8	18.6206	-33.2411	-31.5268
45	0.257813	0.000176461	0.0392959	6.56083	0.384917	0.00540578	0.101892	3.77771	0.843274	0.823683	1	1e-06	1	0.0331451	1	0.134236	NA	43.0445	2	8	18.8189	-33.6379	-31.9236
46	0.261404	0.000163636	0.0394084	6.6332	0.37739	0.00600255	0.10187	3.70463	0.846152	0.826921	1	1e-06	1	0.0208459	1	0.276512	NA	43.9993	2	8	19.184	-34.3679	-32.6536
47	0.254246	0.000148937	0.0378103	6.72427	0.392488	0.0039708	0.0982153	3.9962	0.849669	0.830877	1	1e-06	1	0.0364626	1	0.104429	NA	45.2158	2	8	18.6823	-33.3646	-31.6503
48	0.268658	0.000159768	0.0403617	6.65626	0.358781	0.00924597	0.105266	3.40833	0.847053	0.827935	1	1e-06	1	0.0303483	1	0.153569	NA	44.3058	2	8	18.8605	-33.7211	-32.0068
49	0.258003	0.000144724	0.0382101	6.75222	0.383472	0.00473219	0.0990535	3.87137	0.850725	0.832066	1	1e-06	1	0.0237777	1	0.236942	NA	45.5925	2	8	19.0861	-34.1722	-32.4579
50	0.257834	0.000166306	0.0389617	6.61762	0.384218	0.00525371	0.101171	3.79772	0.845539	0.826231	1	1e-06	1	0.0340272	1	0.123749	NA	43.7929	2	8	18.746	-33.4921	-31.7778
51	0.2625	0.000174074	0.0399309	6.57385	0.365938	0.00849837	0.105593	3.46553	0.843797	0.824272	1	1e-06	1	0.100766	1	NA	NA	43.2155	2	8	17.8561	-31.7123	-29.998
52	0.251516	0.00010843	0.0357357	7.03822	0.394246	0.00308779	0.0943609	4.17807	0.860958	0.843578	1	1e-06	1	0.0535612	1	NA	NA	49.5366	2	8	18.3564	-32.7129	-30.9986
53	0.268138	0.00022644	0.0423887	6.32569	0.348371	0.0138946	0.111097	3.13573	0.833383	0.812556	0.792921	1e-06	1	0.180139	0.700927	NA	NA	40.0144	2	8	17.3863	-30.7727	-29.0584
54	0.260878	0.000126823	0.0379077	6.88192	0.370397	0.00612378	0.100359	3.69073	0.855493	0.83743	1	1e-06	1	0.0836244	1	NA	NA	47.3608	2	8	17.9795	-31.959	-30.2447
55	0.259751	0.000187049	0.0399289	6.50534	0.372747	0.00778993	0.105747	3.52489	0.841016	0.821143	1	1e-06	1	0.120507	1	NA	NA	42.3194	2	8	17.6882	-31.3763	-29.662
56	0.251936	0.00014169	0.0371975	6.77291	0.393297	0.00414862	0.0991954	3.96487	0.851501	0.832938	1	1e-06	1	0.0973996	1	NA	NA	45.8723	2	8	17.8656	-31.7312	-30.0169
57	0.262918	0.000138878	0.0387069	6.79253	0.365069	0.00728503	0.102237	3.57081	0.852231	0.833759	1	1e-06	1	0.0838755	1	NA	NA	46.1384	2	8	18.0046	-32.0092	-30.2949
58	0.253169	0.00015512	0.0378723	6.6848	0.389106	0.00471809	0.100454	3.87348	0.848159	0.829178	1	1e-06	1	0.0810291	1	NA	NA	44.6865	2	8	18.0036	-32.0072	-30.2929
59	0.256978	0.000144633	0.0380548	6.75283	0.379818	0.0054614	0.100733	3.77054	0.850748	0.832092	1	1e-06	1	0.0778418	1	NA	NA	45.6008	2	8	18.0717	-32.1434	-30.4291
60	0.259007	0.000161097	0.0389586	6.64827	0.374662	0.00659213	0.102939	3.63967	0.846742	0.827584	1	1e-06	1	0.0917426	1	NA	NA	44.1994	2	8	17.9192	-31.8384	-30.1241
61	0.263522	0.000197242	0.0408238	6.4551	0.365448	0.00939418	0.107562	3.39757	0.838931	0.818798	1	1e-06	1	0.0910904	1	NA	NA	41.6683	2	8	17.9223	-31.8446	-30.1303
62	0.263364	0.000197856	0.0408179	6.45217	0.365892	0.00934243	0.107574	3.4013	0.838809	0.81866	1	1e-06	1	0.0917444	1	NA	NA	41.6305	2	8	17.9163	-31.8326	-30.1183
63	0.257242	0.000149628	0.0382813	6.71977	0.379901	0.00543522	0.100665	3.77391	0.849498	0.830685	1	1e-06	1	0.0620783	1	NA	NA	45.1553	2	8	18.2126	-32.4253	-30.711
64	0.263288	0.000181042	0.0402804	6.53638	0.364129	0.0092345	0.106809	3.40917	0.842285	0.82257	1	1e-06	1	0.117908	1	NA	NA	42.7243	2	8	17.7444	-31.4888	-29.7746
65	0.271893	0.000236526	0.043259	6.28522	0.340325	0.0170895	0.113468	2.99932	0.831593	0.810542	0.796685	1e-06	1	0.163588	0.695685	NA	NA	39.504	2	8	17.4575	-30.915	-29.2007
66	0.246822	0.000121151	0.0356304	6.9273	0.404594	0.00281212	0.0952749	4.2466	0.857111	0.83925	1	1e-06	1	0.089207	1	NA	NA	47.9874	2	8	17.9064	-31.8128	-30.0985
67	0.257052	0.000131436	0.0375442	6.84664	0.379425	0.00521043	0.099756	3.80353	0.854218	0.835995	1	1e-06	1	0.0853617	1	NA	NA	46.8765	2	8	18.0348	-32.0695	-30.3552
68	0.260025	0.000161785	0.0391359	6.64416	0.371861	0.00707087	0.103544	3.59132	0.846581	0.827404	1	1e-06	1	0.103048	1	NA	NA	44.1448	2	8	17.8302	-31.6604	-29.9461
69	0.264283	0.000165089	0.0398937	6.62469	0.360581	0.00900414	0.10524	3.42628	0.845817	0.826544	0.989691	1e-06	1	0.108932	0.980356	NA	NA	43.8865	2	8	17.7808	-31.5617	-29.8474
70	0.260766	0.000118181	0.0375095	6.952	0.370628	0.00578352	0.0993505	3.73051	0.85798	0.840228	1	1e-06	1	0.0789725	1	NA	NA	48.3302	2	8	18.0279	-32.0558	-30.3415
71	0.267723	0.000190008	0.0412488	6.49045	0.3499	0.0120319	0.108282	3.23139	0.840402	0.820452	0.841302	1e-06	1	0.164991	0.77612	NA	NA	42.1259	2	8	17.4508	-30.9015	-29.1873
72	0.260923	0.000182014	0.0399498	6.53128	0.371652	0.00760157	0.104938	3.54165	0.842077	0.822337	1	1e-06	1	0.0716141	1	NA	NA	42.6577	2	8	18.1003	-32.2007	-30.4864
73	0.258041	0.00013692	0.0379113	6.80645	0.376619	0.00564095	0.100487	3.74793	0.852746	0.834339	1	1e-06	1	0.0828266	1	NA	NA	46.3278	2	8	18.0336	-32.0673	-30.353
74	0.260538	0.000152532	0.0388799	6.70111	0.372571	0.00651025	0.102122	3.64831	0.848785	0.829883	1	1e-06	1	0.0663196	1	NA	NA	44.9049	2	8	18.1933	-32.3866	-30.6723
75	0.2656	0.000179898	0.0405966	6.54242	0.35494	0.0104515	0.106727	3.32567	0.84253	0.822846	0.898575	1e-06	1	0.153508	0.862602	NA	NA	42.8033	2	8	17.4965	-30.993	-29.2787
76	0.256943	0.000178259	0.039221	6.55115	0.380647	0.00633389	0.103794	3.66732	0.842883	0.823244	1	1e-06	1	0.0859388	1	NA	NA	42.9176	2	8	18.0023	-32.0046	-30.2903
77	0.261179	0.000179085	0.0398945	6.54674	0.370577	0.0076241	0.104694	3.53962	0.842705	0.823043	1	1e-06	1	0.0742413	1	NA	NA	42.8598	2	8	18.0665	-32.1329	-30.4187
78	0.257282	0.000172204	0.0390757	6.58419	0.379641	0.00632374	0.103489	3.66844	0.844211	0.824738	1	1e-06	1	0.085426	1	NA	NA	43.3516	2	8	18.0074	-32.0148	-30.3006
79	0.272874	0.000250346	0.0437806	6.23276	0.337251	0.0186113	0.114577	2.94345	0.829233	0.807887	0.765796	1e-06	1	0.175826	0.64911	NA	NA	38.8473	2	8	17.4106	-30.8212	-29.1069
80	0.273093	0.000234321	0.04339	6.29391	0.337218	0.017989	0.113706	2.9657	0.83198	0.810977	0.779922	1e-06	1	0.168887	0.666258	NA	NA	39.6133	2	8	17.4611	-30.9222	-29.2079
81	0.262552	0.000281911	0.0428723	6.12405	0.366183	0.0109606	0.111175	3.29374	0.824191	0.802215	1	1e-06	1	0.0797309	1	NA	NA	37.504	2	8	18.0785	-32.157	-30.4428
82	0.257299	0.000172088	0.0390746	6.58483	0.379624	0.0063292	0.103501	3.66784	0.844237	0.824766	1	1e-06	1	0.0856747	1	NA	NA	43.36	2	8	18.0063	-32.0126	-30.2983
83	0.261623	0.000157919	0.0392386	6.6675	0.363625	0.00784423	0.103298	3.52015	0.84749	0.828426	0.944369	1e-06	1	0.140172	0.926235	NA	NA	44.4555	2	8	17.5922	-31.1843	-29.4701
84	0.261252	0.00017446	0.0397539	6.57173	0.370653	0.00753204	0.10447	3.54794	0.843712	0.824176	1	1e-06	1	0.0730418	1	NA	NA	43.1876	2	8	18.0796	-32.1591	-30.4448
85	0.254152	0.000128814	0.0370133	6.86652	0.386595	0.00434332	0.0983155	3.93219	0.854939	0.836806	1	1e-06	1	0.06939	1	NA	NA	47.1491	2	8	18.1898	-32.3796	-30.6654
86	0.254548	0.000129648	0.0371053	6.86015	0.385736	0.00437999	0.0982466	3.92621	0.854708	0.836547	1	1e-06	1	0.0721019	1	NA	NA	47.0617	2	8	18.1478	-32.2956	-30.5813
87	0.257906	0.000141315	0.0380645	6.7755	0.379383	0.00534535	0.100218	3.78559	0.851597	0.833047	1	1e-06	1	0.0593952	1	NA	NA	45.9074	2	8	18.2695	-32.539	-30.8247
88	0.253518	0.000162675	0.0381869	6.63887	0.389005	0.00502331	0.101588	3.82924	0.846374	0.827171	1	1e-06	1	0.0920748	1	NA	NA	44.0746	2	8	17.9128	-31.8257	-30.1114
89	0.262223	0.000146287	0.0388954	6.74175	0.366668	0.0072632	0.102625	3.57287	0.850331	0.831622	1	1e-06	1	0.0844157	1	NA	NA	45.4512	2	8	17.9939	-31.9879	-30.2736
90	0.269332	0.00020259	0.0418876	6.42988	0.34663	0.0135599	0.109975	3.15188	0.837871	0.817605	0.844136	1e-06	1	0.161569	0.779295	NA	NA	41.3433	2	8	17.4781	-30.9562	-29.2419
91	0.261115	0.000167495	0.0394984	6.61078	0.369154	0.00776214	0.104655	3.52734	0.845268	0.825927	1	1e-06	1	0.112977	1	NA	NA	43.7024	2	8	17.7755	-31.5511	-29.8368
92	0.249024	9.72614e-05	0.0348372	7.14822	0.398546	0.00235618	0.091041	4.37766	0.86463	0.847708	1	1e-06	1	0.0408154	1	0.0600354	NA	51.0971	2	8	18.6056	-33.2112	-31.4969
93	0.262774	0.000289099	0.0430695	6.10117	0.365557	0.011335	0.111748	3.27125	0.823104	0.800992	1	1e-06	1	0.0828551	1	NA	NA	37.2243	2	8	18.0386	-32.0773	-30.363
94	0.261274	0.000166693	0.0394949	6.61539	0.369171	0.00779593	0.104748	3.52437	0.845451	0.826132	1	1e-06	1	0.11342	1	NA	NA	43.7634	2	8	17.808	-31.616	-29.9017
95	0.25023	8.72625e-05	0.0344703	7.25929	0.395819	0.00232296	0.0901996	4.38826	0.868198	0.851723	1	1e-06	1	0.0408382	1	0.0597378	NA	52.6973	2	8	18.5991	-33.1981	-31.4839
96	0.256255	0.000192087	0.0395446	6.48014	0.382426	0.00649572	0.104778	3.64986	0.839975	0.819972	1	1e-06	1	0.095259	1	NA	NA	41.9922	2	8	17.9053	-31.8107	-30.0964
97	0.254235	0.00013429	0.0372479	6.8255	0.386191	0.00442016	0.0985254	3.91972	0.853446	0.835127	1	1e-06	1	0.0638021	1	NA	NA	46.5874	2	8	18.2448	-32.4896	-30.7754
98	0.263556	0.000170361	0.039966	6.5945	0.359681	0.00908086	0.105154	3.42053	0.844622	0.8252	0.912592	1e-06	1	0.149427	0.881644	NA	NA	43.4874	2	8	17.5472	-31.0945	-29.3802
99	0.257049	0.000122987	0.0371869	6.91235	0.380286	0.00467608	0.0980169	3.8798	0.856581	0.838654	1	1e-06	1	0.0547315	1	NA	NA	47.7806	2	8	18.3486	-32.6971	-30.9829
100	0.268737	0.000216814	0.042213	6.36621	0.346481	0.0139687	0.110619	3.1322	0.835149	0.814543	0.828798	1e-06	1	0.166925	0.755533	NA	NA	40.5287	2	8	17.4499	-30.8997	-29.1854

## Sheet: asc_psc_results
Results for pgls of asc height~psc height. Best performing iteration marked in yellow.
	coefficient	p	stderr	t	intercept	intercept_p	intercept_stderr	intercept_t	r2	adj_r2	lambda	lambda_lb	lambda_ub	lambda_lb_p	lambda_ub_p	lambda_lci	lambda_uci	f_stat	df1	df2	loglik	aic	aicc
1	0.58457	0.0128315	0.19338	3.02291	0.487193	0.0385644	0.20464	2.38073	0.477479	0.425227	0.195716	1e-06	1	0.738962	0.0605772	NA	NA	9.138	2	10	15.845	-27.69	-26.3567
2	0.581339	0.0130165	0.192845	3.01453	0.491512	0.0369004	0.204239	2.40655	0.476094	0.423704	0.203994	1e-06	1	0.704849	0.0549351	NA	NA	9.0874	2	10	15.8696	-27.7392	-26.4058
3	0.582007	0.0136747	0.194934	2.98566	0.48979	0.038594	0.20577	2.38028	0.471296	0.418425	0.336305	1e-06	1	0.690256	0.0584845	NA	NA	8.91417	2	10	15.8643	-27.7287	-26.3954
4	0.588931	0.0126416	0.194261	3.03165	0.481928	0.0409615	0.205479	2.34539	0.478919	0.426811	0.175017	1e-06	1	0.794073	0.0628424	NA	NA	9.19087	2	10	15.8119	-27.6238	-26.2904
5	0.579078	0.0158583	0.199745	2.89909	0.49502	0.0406172	0.210616	2.35034	0.456661	0.402327	0.409927	1e-06	1	0.623239	0.0394189	NA	0.989996	8.40473	2	10	15.9211	-27.8422	-26.5088
6	0.582662	0.0132222	0.193875	3.00535	0.490151	0.0381983	0.205401	2.38632	0.474573	0.42203	0.219163	1e-06	1	0.718634	0.0674913	NA	NA	9.03214	2	10	15.8508	-27.7015	-26.3682
7	0.597274	0.011332	0.192932	3.09577	0.473235	0.042963	0.20421	2.31739	0.489374	0.438311	0.0882584	1e-06	1	0.8738	0.0322898	NA	0.959873	9.58381	2	10	15.7765	-27.5531	-26.2198
8	0.580002	0.0159638	0.200331	2.89522	0.494323	0.0413889	0.211312	2.3393	0.455998	0.401598	0.376527	1e-06	1	0.661787	0.0301523	NA	0.979073	8.3823	2	10	15.8651	-27.7302	-26.3968
9	0.581493	0.0136428	0.194673	2.98703	0.490636	0.0382474	0.205669	2.38556	0.471524	0.418677	0.330545	1e-06	1	0.693225	0.0413553	NA	0.990884	8.92234	2	10	15.8615	-27.723	-26.3897
10	0.595099	0.0117357	0.193514	3.07523	0.475323	0.0426668	0.204752	2.32146	0.486047	0.434652	0.114247	1e-06	1	0.860621	0.0500444	NA	NA	9.45705	2	10	15.7732	-27.5464	-26.213
11	0.597498	0.0113766	0.193149	3.09346	0.473009	0.0432626	0.204473	2.31331	0.489001	0.437901	0.10813	1e-06	1	0.87234	0.0300067	NA	0.967362	9.56952	2	10	15.7988	-27.5976	-26.2643
12	0.595194	0.0111849	0.191785	3.10344	0.475924	0.0411279	0.203125	2.34301	0.490611	0.439672	0.113787	1e-06	1	0.870886	0.0291058	NA	0.967149	9.63135	2	10	15.8051	-27.6103	-26.2769
13	0.598097	0.0110806	0.19238	3.10894	0.472511	0.0427535	0.203645	2.32026	0.491496	0.440645	0.0767828	1e-06	1	0.894891	0.0333787	NA	0.963658	9.66551	2	10	15.7852	-27.5703	-26.237
14	0.583239	0.0168991	0.203788	2.86199	0.491761	0.0450368	0.214771	2.2897	0.450277	0.395305	0.46431	1e-06	1	0.58296	0.0676937	NA	NA	8.19099	2	10	15.9246	-27.8492	-26.5158
15	0.601834	0.0102019	0.190604	3.15751	0.468462	0.0427791	0.201931	2.31991	0.499246	0.44917	0.0702006	1e-06	1	0.915995	0.0416773	NA	0.983651	9.96987	2	10	15.8372	-27.6744	-26.3411
16	0.577095	0.0171982	0.202365	2.85176	0.497345	0.0420442	0.213445	2.33008	0.448505	0.393355	0.436344	1e-06	1	0.5893	0.0385385	NA	0.98966	8.13252	2	10	15.9708	-27.9416	-26.6083
17	0.58035	0.0157586	0.19993	2.90277	0.493261	0.041353	0.210812	2.33981	0.457291	0.403021	0.401741	1e-06	1	0.606036	0.0430789	NA	0.993631	8.4261	2	10	15.943	-27.886	-26.5527
18	0.583063	0.0127799	0.192731	3.02527	0.489615	0.03747	0.204212	2.39758	0.477868	0.425655	0.214267	1e-06	1	0.719565	0.0561841	NA	NA	9.15226	2	10	15.8587	-27.7174	-26.384
19	0.600304	0.0104631	0.191019	3.14264	0.46995	0.0426282	0.202391	2.32199	0.496885	0.446574	0.0767206	1e-06	1	0.91416	0.0345974	NA	0.974968	9.87618	2	10	15.7818	-27.5636	-26.2303
20	0.579085	0.0148432	0.19712	2.93773	0.494208	0.0390004	0.208163	2.37414	0.463238	0.409562	0.334707	1e-06	1	0.659375	0.0531914	NA	NA	8.63023	2	10	15.8749	-27.7498	-26.4164
21	0.598776	0.0105014	0.190663	3.14049	0.471689	0.0416746	0.201985	2.33526	0.496543	0.446198	0.0803908	1e-06	1	0.910195	0.0298684	NA	0.967519	9.86268	2	10	15.8069	-27.6138	-26.2804
22	0.578993	0.0160976	0.20032	2.89035	0.493977	0.0414303	0.211218	2.33871	0.455163	0.400679	0.326467	1e-06	1	0.714575	0.0476258	NA	0.997769	8.35411	2	10	15.8504	-27.7008	-26.3675
23	0.588052	0.0121232	0.192414	3.05618	0.483361	0.0391616	0.203801	2.37173	0.482943	0.431237	0.150169	1e-06	1	0.79476	0.0540495	NA	NA	9.34023	2	10	15.7949	-27.5898	-26.2564
24	0.582948	0.0159784	0.201386	2.89468	0.489781	0.0437362	0.21231	2.30692	0.455907	0.401497	0.338806	1e-06	1	0.73505	0.0580427	NA	NA	8.3792	2	10	15.8169	-27.6338	-26.3005
25	0.58086	0.0163204	0.201525	2.88232	0.491948	0.0430436	0.212386	2.31629	0.453784	0.399163	0.361506	1e-06	1	0.706443	0.0704923	NA	NA	8.30779	2	10	15.8218	-27.6437	-26.3103
26	0.590087	0.0123093	0.193646	3.04725	0.481494	0.0406268	0.204874	2.3502	0.481482	0.429631	0.177543	1e-06	1	0.802131	0.0671826	NA	NA	9.28574	2	10	15.8074	-27.6147	-26.2814
27	0.603037	0.0100424	0.190426	3.16678	0.467054	0.0430898	0.201693	2.31566	0.500712	0.450783	0.0572415	1e-06	1	0.927106	0.0400946	NA	0.979059	10.0285	2	10	15.8091	-27.6182	-26.2849
28	0.602684	0.0100843	0.190462	3.16433	0.467442	0.0429779	0.201728	2.31719	0.500325	0.450358	0.059545	1e-06	1	0.924009	0.0401548	NA	0.979256	10.013	2	10	15.8109	-27.6218	-26.2885
29	0.582034	0.0130092	0.193055	3.01486	0.490554	0.0373939	0.204502	2.39877	0.476148	0.423763	0.207534	1e-06	1	0.700216	0.0606021	NA	NA	9.08937	2	10	15.8562	-27.7124	-26.3791
30	0.598035	0.0107896	0.191397	3.12458	0.472392	0.0420401	0.202731	2.33014	0.494003	0.443404	0.099521	1e-06	1	0.878992	0.0419865	NA	0.9862	9.76298	2	10	15.821	-27.642	-26.3087
31	0.584278	0.0130521	0.193924	3.01293	0.488607	0.038794	0.205534	2.37725	0.475829	0.423412	0.195669	1e-06	1	0.724824	0.043772	NA	0.991133	9.07774	2	10	15.8873	-27.7747	-26.4413
32	0.595345	0.0114544	0.192702	3.08947	0.475529	0.0420877	0.204135	2.32948	0.488355	0.43719	0.128643	1e-06	1	0.850154	0.0508192	NA	NA	9.5448	2	10	15.8026	-27.6051	-26.2718
33	0.582124	0.0155918	0.200112	2.90898	0.49181	0.0422409	0.211318	2.32735	0.458352	0.404188	0.338227	1e-06	1	0.692141	0.037835	NA	0.987312	8.46219	2	10	15.8561	-27.7123	-26.379
34	0.583561	0.015204	0.199597	2.92369	0.489753	0.0423668	0.210592	2.3256	0.460858	0.406944	0.470654	1e-06	1	0.591712	0.0587351	NA	NA	8.54799	2	10	15.9706	-27.9412	-26.6079
35	0.59265	0.0116162	0.192342	3.08123	0.478564	0.0408161	0.203863	2.34747	0.487022	0.435724	0.139799	1e-06	1	0.80936	0.0513668	NA	NA	9.494	2	10	15.8522	-27.7044	-26.3711
36	0.597026	0.0107885	0.191071	3.12464	0.473787	0.0412853	0.202406	2.34077	0.494013	0.443414	0.107331	1e-06	1	0.878425	0.029087	NA	0.966856	9.76335	2	10	15.8312	-27.6623	-26.329
37	0.595348	0.0113337	0.192316	3.09568	0.475354	0.0418199	0.203733	2.33322	0.489359	0.438295	0.111765	1e-06	1	0.834475	0.0299399	NA	0.95626	9.58324	2	10	15.8432	-27.6865	-26.3531
38	0.579503	0.0166264	0.201813	2.87148	0.495147	0.0421847	0.21268	2.32813	0.451917	0.397109	0.425205	1e-06	1	0.625618	0.0482095	NA	0.998359	8.24542	2	10	15.9229	-27.8457	-26.5124
39	0.582947	0.0128671	0.192947	3.02129	0.489846	0.0375679	0.204438	2.39606	0.477211	0.424932	0.220454	1e-06	1	0.716429	0.0658479	NA	NA	9.12818	2	10	15.8669	-27.7339	-26.4005
40	0.583225	0.0157547	0.20091	2.90292	0.490398	0.0433436	0.21209	2.31221	0.457316	0.403047	0.332374	1e-06	1	0.702491	0.0388228	NA	0.988393	8.42692	2	10	15.8547	-27.7094	-26.376
41	0.581678	0.0141264	0.196072	2.96665	0.490936	0.0393021	0.207178	2.36963	0.468114	0.414926	0.310276	1e-06	1	0.677189	0.045014	NA	0.994515	8.80103	2	10	15.8943	-27.7886	-26.4553
42	0.584762	0.0156846	0.201259	2.90552	0.489551	0.0438653	0.212369	2.30519	0.457761	0.403537	0.446164	1e-06	1	0.60142	0.034409	NA	0.982008	8.44204	2	10	15.9484	-27.8969	-26.5636
43	0.583696	0.0161128	0.201985	2.8898	0.490576	0.0440768	0.213075	2.30236	0.455068	0.400575	0.402735	1e-06	1	0.623202	0.0434613	NA	0.981752	8.35092	2	10	15.912	-27.8239	-26.4906
44	0.582171	0.0153967	0.199624	2.91634	0.490993	0.0418582	0.210484	2.33269	0.459606	0.405567	0.374535	1e-06	1	0.6597	0.0349253	NA	0.983983	8.50502	2	10	15.9003	-27.8007	-26.4673
45	0.58648	0.0155926	0.201612	2.90895	0.487888	0.0447405	0.212719	2.29358	0.458347	0.404182	0.453925	1e-06	1	0.600279	0.0364638	NA	0.983343	8.46201	2	10	15.9397	-27.8794	-26.5461
46	0.601552	0.0104673	0.191431	3.1424	0.468508	0.0434416	0.202739	2.31089	0.496848	0.446532	0.0663349	1e-06	1	0.911163	0.034522	NA	0.96489	9.8747	2	10	15.7863	-27.5725	-26.2392
47	0.574384	0.0163973	0.199468	2.87958	0.498514	0.0391881	0.210225	2.37133	0.453313	0.398644	0.389418	1e-06	1	0.605417	0.03124	NA	0.98017	8.292	2	10	15.9274	-27.8548	-26.5214
48	0.586245	0.0131588	0.194885	3.00817	0.48626	0.0402587	0.206433	2.35554	0.47504	0.422544	0.18835	1e-06	1	0.725071	0.0462597	NA	0.994024	9.04906	2	10	15.8293	-27.6585	-26.3252
49	0.596374	0.0110601	0.191758	3.11003	0.474145	0.0416879	0.203053	2.33508	0.491671	0.440838	0.0991358	1e-06	1	0.869789	0.0349426	NA	0.970692	9.6723	2	10	15.8024	-27.6047	-26.2714
50	0.584313	0.0151045	0.199593	2.92753	0.488633	0.0427271	0.210561	2.32063	0.461509	0.40766	0.441278	1e-06	1	0.619832	0.0377945	NA	0.987674	8.57043	2	10	15.9514	-27.9028	-26.5695
51	0.565979	0.0132986	0.188535	3.00198	0.508334	0.0286746	0.199047	2.55384	0.474013	0.421414	0.380645	1e-06	1	0.513756	0.0256822	NA	0.97671	9.01187	2	10	16.013	-28.0259	-26.6926
52	0.564715	0.0150602	0.192785	2.92925	0.508609	0.031226	0.20311	2.50411	0.461801	0.407981	0.417176	1e-06	1	0.537858	0.0544852	NA	NA	8.58048	2	10	15.9762	-27.9524	-26.6191
53	0.567736	0.0119378	0.185219	3.06522	0.504138	0.0270916	0.194878	2.58695	0.484418	0.432859	0.478586	1e-06	1	0.468717	0.0147793	NA	0.96498	9.39554	2	10	16.059	-28.118	-26.7847
54	0.565767	0.0130474	0.187767	3.01314	0.508027	0.0282816	0.198302	2.56189	0.475864	0.42345	0.36881	1e-06	1	0.549298	0.0433905	NA	0.994099	9.07902	2	10	15.9524	-27.9048	-26.5715
55	0.560551	0.0138577	0.188238	2.97789	0.512601	0.0273816	0.198626	2.58074	0.469997	0.416996	0.408395	1e-06	1	0.487962	0.104526	NA	NA	8.86781	2	10	16.035	-28.0701	-26.7367
56	0.558382	0.0137452	0.18721	2.98265	0.513312	0.0266414	0.197678	2.59671	0.470793	0.417873	0.394678	1e-06	1	0.48339	0.0114607	NA	0.959308	8.89621	2	10	16.0386	-28.0772	-26.7439
57	0.567963	0.012889	0.188049	3.02029	0.506515	0.0287942	0.198523	2.55141	0.477047	0.424751	0.381314	1e-06	1	0.557331	0.0554942	NA	NA	9.12216	2	10	15.9789	-27.9578	-26.6244
58	0.562211	0.0141031	0.189449	2.96762	0.509674	0.028865	0.199874	2.54998	0.468276	0.415104	0.363661	1e-06	1	0.527324	0.0351649	NA	0.986424	8.80676	2	10	15.966	-27.9319	-26.5986
59	0.566511	0.0137934	0.190066	2.9806	0.507048	0.0299701	0.200568	2.52807	0.470451	0.417496	0.383866	1e-06	1	0.534068	0.0328242	NA	0.984421	8.884	2	10	15.9686	-27.9373	-26.6039
60	0.564457	0.0134882	0.188549	2.9937	0.508538	0.0285886	0.198991	2.55559	0.472636	0.419899	0.359968	1e-06	1	0.525105	0.022711	NA	0.972271	8.96222	2	10	15.9847	-27.9693	-26.636
61	0.56821	0.013844	0.190773	2.97846	0.50597	0.0308213	0.201443	2.51173	0.470093	0.417102	0.386824	1e-06	1	0.512438	0.0390955	NA	0.990149	8.87124	2	10	16.0246	-28.0491	-26.7158
62	0.56716	0.0137867	0.190265	2.98089	0.507287	0.0301527	0.200944	2.52452	0.470499	0.417549	0.39273	1e-06	1	0.505727	0.0368539	NA	0.988039	8.8857	2	10	16.0465	-28.093	-26.7596
63	0.56888	0.0141975	0.191948	2.96372	0.506091	0.0314682	0.202469	2.4996	0.467621	0.414384	0.373812	1e-06	1	0.551853	0.0540275	NA	NA	8.78363	2	10	15.9641	-27.9282	-26.5948
64	0.560889	0.0138107	0.188226	2.97987	0.512161	0.0275647	0.198754	2.57685	0.470329	0.417362	0.42523	1e-06	1	0.479173	0.116169	NA	NA	8.87965	2	10	16.0384	-28.0768	-26.7434
65	0.567723	0.0124707	0.186774	3.03962	0.505581	0.0279941	0.19689	2.56784	0.48023	0.428253	0.429389	1e-06	1	0.508039	0.0196785	NA	0.970157	9.23927	2	10	16.0314	-28.0628	-26.7295
66	0.554765	0.013512	0.185375	2.99266	0.51608	0.0248948	0.195765	2.63622	0.472464	0.41971	0.381652	1e-06	1	0.5065	0.0307047	NA	0.983491	8.95604	2	10	15.9974	-27.9949	-26.6615
67	0.562978	0.0138112	0.188928	2.97985	0.510115	0.0284474	0.199382	2.55848	0.470325	0.417358	0.396577	1e-06	1	0.51487	0.0248399	NA	0.976662	8.8795	2	10	15.9967	-27.9934	-26.6601
68	0.561863	0.013742	0.188369	2.98279	0.510854	0.0278542	0.198717	2.57076	0.470816	0.417898	0.383784	1e-06	1	0.50888	0.052845	NA	NA	8.89702	2	10	16.0175	-28.035	-26.7016
69	0.565106	0.012999	0.187412	3.01532	0.509438	0.0275924	0.197743	2.57627	0.476224	0.423847	0.370069	1e-06	1	0.520768	0.0292086	NA	0.980221	9.09214	2	10	16.0143	-28.0285	-26.6952
70	0.565966	0.0129756	0.187631	3.01637	0.507725	0.0282769	0.198176	2.56198	0.476399	0.424038	0.362254	1e-06	1	0.558631	0.0400092	NA	0.990856	9.0985	2	10	15.9456	-27.8913	-26.5579
71	0.565455	0.0123586	0.185705	3.04491	0.506795	0.0267626	0.195367	2.59407	0.481098	0.429208	0.483045	1e-06	1	0.468071	0.0244208	NA	0.977385	9.27146	2	10	16.068	-28.1361	-26.8027
72	0.572359	0.0139195	0.192371	2.97529	0.500974	0.0332453	0.203027	2.46753	0.469561	0.416517	0.341469	1e-06	1	0.572972	0.0329747	NA	0.982843	8.85232	2	10	15.9397	-27.8793	-26.546
73	0.567386	0.0137157	0.190149	2.98391	0.506243	0.0302581	0.200692	2.52249	0.471003	0.418104	0.383647	1e-06	1	0.544279	0.0351437	NA	0.986866	8.90372	2	10	15.9276	-27.8552	-26.5219
74	0.567912	0.0140951	0.191348	2.96795	0.50703	0.0308048	0.20184	2.51204	0.468332	0.415165	0.366638	1e-06	1	0.552596	0.0485131	NA	0.998668	8.80874	2	10	15.9902	-27.9803	-26.647
75	0.567877	0.0122741	0.186255	3.04893	0.504682	0.0276628	0.19601	2.57478	0.481757	0.429933	0.475983	1e-06	1	0.484565	0.0631926	NA	NA	9.29597	2	10	16.0576	-28.1152	-26.7818
76	0.561439	0.014773	0.190933	2.9405	0.511707	0.029426	0.201558	2.53875	0.463707	0.410078	0.41368	1e-06	1	0.497092	0.0967581	NA	NA	8.64652	2	10	16.0007	-28.0014	-26.6681
77	0.573539	0.0135773	0.191829	2.98984	0.499868	0.0331663	0.202465	2.46892	0.471993	0.419193	0.326449	1e-06	1	0.584628	0.0206964	NA	0.962125	8.93915	2	10	15.9146	-27.8293	-26.4959
78	0.560964	0.0148814	0.19105	2.93622	0.511993	0.0294147	0.201653	2.53898	0.462983	0.409282	0.409473	1e-06	1	0.501424	0.133846	NA	NA	8.6214	2	10	15.9869	-27.9738	-26.6404
79	0.571244	0.0119914	0.186523	3.06259	0.50222	0.0285535	0.196463	2.55631	0.483989	0.432388	0.478875	1e-06	1	0.4887	0.0284072	NA	0.981724	9.37945	2	10	16.0265	-28.053	-26.7197
80	0.568933	0.0120596	0.185971	3.05926	0.504201	0.027809	0.196057	2.57171	0.483447	0.431791	0.436433	1e-06	1	0.502238	0.0190801	NA	0.969827	9.35909	2	10	16.0341	-28.0682	-26.7349
81	0.589764	0.0132133	0.196212	3.00575	0.48263	0.041852	0.206891	2.33277	0.474639	0.422103	0.270031	1e-06	1	0.770335	0.0959506	NA	NA	9.03452	2	10	15.8515	-27.703	-26.3697
82	0.561516	0.014789	0.191001	2.93986	0.51142	0.0295302	0.201609	2.53669	0.463599	0.409959	0.40659	1e-06	1	0.500899	0.110747	NA	NA	8.64278	2	10	15.9878	-27.9756	-26.6423
83	0.568239	0.0128013	0.187892	3.02429	0.505339	0.028403	0.197445	2.55939	0.477707	0.425477	0.459746	1e-06	1	0.504098	0.0463927	NA	0.997127	9.14633	2	10	16.0179	-28.0358	-26.7025
84	0.57208	0.0138321	0.19204	2.97897	0.501257	0.0329287	0.202682	2.47312	0.470178	0.417195	0.346968	1e-06	1	0.570914	0.0256457	NA	0.973955	8.87425	2	10	15.9444	-27.8888	-26.5555
85	0.563998	0.013672	0.188895	2.98578	0.509544	0.0285972	0.199398	2.55541	0.471315	0.418447	0.427758	1e-06	1	0.514678	0.0568922	NA	NA	8.91487	2	10	16.0312	-28.0625	-26.7291
86	0.5646	0.0141383	0.190347	2.96616	0.508636	0.0296553	0.200707	2.53423	0.468032	0.414835	0.431124	1e-06	1	0.506297	0.0466532	NA	0.997362	8.79811	2	10	15.9688	-27.9376	-26.6043
87	0.566828	0.0143996	0.19179	2.95546	0.508274	0.0308688	0.202433	2.51083	0.466232	0.412855	0.363199	1e-06	1	0.550643	0.0481295	NA	0.998313	8.73473	2	10	15.985	-27.97	-26.6366
88	0.56119	0.0143157	0.189663	2.95887	0.510712	0.0287508	0.200099	2.55229	0.466807	0.413488	0.386614	1e-06	1	0.498209	0.0213954	NA	0.972765	8.75493	2	10	16.009	-28.018	-26.6847
89	0.569051	0.0129	0.18844	3.01979	0.505651	0.0292457	0.198892	2.54234	0.476964	0.424661	0.382904	1e-06	1	0.561708	0.0613312	NA	NA	9.11915	2	10	15.966	-27.932	-26.5987
90	0.56991	0.0116706	0.185126	3.07849	0.502356	0.0276866	0.195144	2.57428	0.486577	0.435235	0.46222	1e-06	1	0.494293	0.0274969	NA	0.980625	9.47713	2	10	16.0535	-28.1071	-26.7737
91	0.561769	0.0136965	0.188214	2.98473	0.511116	0.0276939	0.198559	2.57413	0.471141	0.418255	0.398271	1e-06	1	0.497162	0.0486988	NA	0.998942	8.90862	2	10	16.0288	-28.0577	-26.7243
92	0.572461	0.0143894	0.193669	2.95587	0.500626	0.0339068	0.203837	2.45602	0.466301	0.412931	0.314791	1e-06	1	0.667074	0.0355859	NA	0.985951	8.73716	2	10	15.8586	-27.7173	-26.384
93	0.590647	0.013095	0.196162	3.01101	0.481678	0.0421933	0.206906	2.32801	0.475511	0.423062	0.263504	1e-06	1	0.775568	0.0904837	NA	NA	9.06618	2	10	15.8494	-27.6988	-26.3654
94	0.558744	0.0140608	0.188169	2.96938	0.514033	0.0270267	0.198595	2.58834	0.468571	0.415428	0.370864	1e-06	1	0.499619	0.0326861	NA	0.984135	8.81719	2	10	16.0042	-28.0084	-26.675
95	0.575109	0.0140508	0.193653	2.96979	0.497953	0.0347318	0.203914	2.44197	0.468641	0.415505	0.307676	1e-06	1	0.668582	0.0281512	NA	0.977109	8.81967	2	10	15.8493	-27.6985	-26.3652
96	0.559512	0.0149423	0.19071	2.93384	0.513564	0.0287999	0.201295	2.5513	0.462579	0.408837	0.438702	1e-06	1	0.476688	0.143879	NA	NA	8.6074	2	10	16.0279	-28.0557	-26.7224
97	0.569773	0.0134442	0.190203	2.99561	0.50305	0.0311012	0.200702	2.50645	0.472953	0.420249	0.392443	1e-06	1	0.565292	0.045458	NA	0.996195	8.97365	2	10	15.9813	-27.9626	-26.6293
98	0.565466	0.012711	0.186719	3.02844	0.507575	0.0272142	0.196406	2.58431	0.478391	0.42623	0.46768	1e-06	1	0.484965	0.0621475	NA	NA	9.17144	2	10	16.0542	-28.1084	-26.775
99	0.570985	0.0139031	0.191865	2.97597	0.503154	0.0322691	0.202482	2.48493	0.469676	0.416644	0.350795	1e-06	1	0.579902	0.0328343	NA	0.983015	8.85641	2	10	15.9214	-27.8427	-26.5094
100	0.571489	0.0118537	0.186191	3.06936	0.500818	0.0285259	0.195872	2.55687	0.485093	0.433602	0.470274	1e-06	1	0.487777	0.0211716	NA	0.973557	9.42097	2	10	16.0238	-28.0476	-26.7142

## Sheet: asc_psc_sl_results
Results for pgls of asc height: psc height ratio~skull length. Best performing iteration marked in yellow.
	coefficient	p	stderr	t	intercept	intercept_p	intercept_stderr	intercept_t	r2	adj_r2	lambda	lambda_lb	lambda_ub	lambda_lb_p	lambda_ub_p	lambda_lci	lambda_uci	f_stat	df1	df2	loglik	aic	aicc
1	-0.166908	0.0276703	0.0636301	-2.62309	0.490533	0.016457	0.166785	2.94111	0.433271	0.370302	0.602146	1e-06	1	0.288936	0.445871	NA	NA	6.88062	2	9	15.5188	-27.0377	-25.5377
2	-0.165576	0.029547	0.0641002	-2.58308	0.487928	0.0174509	0.167958	2.90507	0.425738	0.361932	0.538486	1e-06	1	0.286404	0.292638	NA	NA	6.6723	2	9	15.5194	-27.0388	-25.5388
3	-0.174854	0.0129868	0.0566372	-3.08726	0.507601	0.0077643	0.148909	3.4088	0.514332	0.460369	1	1e-06	1	0.114601	1	NA	NA	9.53119	2	9	16.1703	-28.3407	-26.8407
4	-0.160265	0.0375981	0.0657846	-2.4362	0.472202	0.0224643	0.171689	2.75034	0.397392	0.330436	0.50764	1e-06	1	0.417201	0.400144	NA	NA	5.93508	2	9	15.2108	-26.4216	-24.9216
5	-0.16932	0.0108876	0.0529659	-3.19677	0.496621	0.00601116	0.139055	3.57139	0.531721	0.47969	1	1e-06	1	0.102768	1	NA	NA	10.2193	2	9	16.3117	-28.6233	-27.1233
6	-0.167792	0.02837	0.0643406	-2.60786	0.493052	0.0170544	0.168901	2.91919	0.430414	0.367127	0.605639	1e-06	1	0.30115	0.449373	NA	NA	6.80095	2	9	15.4304	-26.8608	-25.3608
7	-0.160319	0.0406946	0.0671371	-2.38794	0.473034	0.0242248	0.174923	2.70424	0.387849	0.319832	0.372866	1e-06	1	0.430316	0.0992305	NA	NA	5.70225	2	9	15.1822	-26.3643	-24.8643
8	-0.168962	0.0122665	0.0541089	-3.12263	0.496413	0.00665789	0.14158	3.50624	0.520021	0.46669	1	1e-06	1	0.0974316	1	NA	NA	9.75081	2	9	16.3616	-28.7232	-27.2232
9	-0.176651	0.0131427	0.0573565	-3.07987	0.51363	0.00785598	0.151006	3.40139	0.513135	0.459039	1	1e-06	1	0.112639	1	NA	NA	9.48562	2	9	16.1834	-28.3668	-26.8668
10	-0.162724	0.0339128	0.0651136	-2.49908	0.479127	0.0202963	0.17036	2.81243	0.409659	0.344065	0.492883	1e-06	1	0.373189	0.298709	NA	NA	6.24542	2	9	15.2941	-26.5883	-25.0883
11	-0.161834	0.0342322	0.0649058	-2.49337	0.47789	0.0202236	0.169788	2.81463	0.408552	0.342836	0.494186	1e-06	1	0.365711	0.288795	NA	NA	6.21689	2	9	15.3528	-26.7056	-25.2056
12	-0.164931	0.031987	0.0650688	-2.53471	0.486512	0.0186982	0.169949	2.86269	0.416523	0.351692	0.523716	1e-06	1	0.352842	0.343515	NA	NA	6.42478	2	9	15.3429	-26.6858	-25.1858
13	-0.161551	0.0387729	0.066827	-2.41744	0.476709	0.022901	0.174072	2.73857	0.393696	0.326328	0.393916	1e-06	1	0.411217	0.118522	NA	NA	5.84403	2	9	15.2245	-26.4489	-24.9489
14	-0.173177	0.0119244	0.0551486	-3.14019	0.505439	0.00673039	0.144438	3.49935	0.522819	0.469799	1	1e-06	1	0.0919583	1	NA	NA	9.86077	2	9	16.3784	-28.7567	-27.2567
15	-0.157981	0.0435787	0.0673362	-2.34615	0.468067	0.0258124	0.175602	2.66549	0.3795	0.310556	0.370955	1e-06	1	0.488513	0.14432	NA	NA	5.50444	2	9	15.1643	-26.3285	-24.8285
16	-0.176902	0.0099025	0.0543319	-3.25596	0.514275	0.00568114	0.142556	3.60753	0.540846	0.489829	1	1e-06	1	0.092695	1	NA	NA	10.6013	2	9	16.406	-28.812	-27.312
17	-0.164361	0.0151539	0.0549353	-2.99191	0.483041	0.0084486	0.143953	3.35556	0.49865	0.442944	1	1e-06	1	0.104241	1	NA	NA	8.95152	2	9	16.3387	-28.6774	-27.1774
18	-0.167486	0.0286595	0.0643765	-2.60167	0.49237	0.0172168	0.169004	2.91336	0.429249	0.365832	0.584812	1e-06	1	0.308185	0.41097	NA	NA	6.7687	2	9	15.432	-26.8641	-25.3641
19	-0.163626	0.0346425	0.0658161	-2.48611	0.483001	0.0204532	0.172026	2.80772	0.407143	0.34127	0.478156	1e-06	1	0.384998	0.272638	NA	NA	6.18074	2	9	15.2653	-26.5307	-25.0307
20	-0.170861	0.0139402	0.056141	-3.04343	0.500845	0.00811558	0.14814	3.38088	0.507187	0.45243	1	1e-06	1	0.167798	1	NA	NA	9.26249	2	9	15.9115	-27.8229	-26.3229
21	-0.164829	0.0326163	0.0653347	-2.52284	0.486318	0.0191534	0.170761	2.84794	0.414243	0.349159	0.502111	1e-06	1	0.367192	0.306619	NA	NA	6.36473	2	9	15.3274	-26.6548	-25.1548
22	-0.170587	0.0115451	0.0539784	-3.16027	0.496897	0.00650483	0.141122	3.52104	0.526	0.473333	1	1e-06	1	0.117631	1	NA	NA	9.98733	2	9	16.2118	-28.4236	-26.9236
23	-0.166294	0.0311598	0.0651958	-2.55068	0.488548	0.0186171	0.170502	2.86536	0.419579	0.355088	0.504538	1e-06	1	0.342293	0.294665	NA	NA	6.50598	2	9	15.3122	-26.6243	-25.1243
24	-0.171453	0.0111758	0.0539075	-3.1805	0.49904	0.00624426	0.14069	3.54709	0.52918	0.476867	1	1e-06	1	0.10686	1	NA	NA	10.1156	2	9	16.2602	-28.5204	-27.0204
25	-0.17029	0.0113127	0.0536696	-3.17292	0.495699	0.00634716	0.14016	3.53667	0.527991	0.475546	1	1e-06	1	0.10698	1	NA	NA	10.0675	2	9	16.2485	-28.4971	-26.9971
26	-0.162193	0.0326543	0.064308	-2.52213	0.47783	0.0191341	0.167745	2.84856	0.414106	0.349007	0.612364	1e-06	1	0.365731	0.549226	NA	NA	6.36114	2	9	15.287	-26.574	-25.074
27	-0.160236	0.0399002	0.0667661	-2.39997	0.473426	0.0235584	0.173972	2.72128	0.390237	0.322486	0.389631	1e-06	1	0.433796	0.133309	NA	NA	5.75983	2	9	15.2204	-26.4407	-24.9407
28	-0.16024	0.0397024	0.0666834	-2.403	0.473509	0.0234533	0.173828	2.72401	0.390838	0.323153	0.391752	1e-06	1	0.431544	0.134542	NA	NA	5.77439	2	9	15.2321	-26.4642	-24.9642
29	-0.16541	0.030331	0.0644344	-2.56712	0.487118	0.0180353	0.168854	2.88484	0.42271	0.358567	0.541098	1e-06	1	0.290196	0.302406	NA	NA	6.59008	2	9	15.4843	-26.9685	-25.4685
30	-0.158772	0.0409925	0.0666131	-2.38349	0.469683	0.0243677	0.173915	2.70065	0.386964	0.318849	0.403694	1e-06	1	0.46495	0.196808	NA	NA	5.68103	2	9	15.1764	-26.3527	-24.8527
31	-0.16586	0.0308195	0.0648554	-2.55738	0.489636	0.0182773	0.17021	2.87666	0.420856	0.356507	0.542632	1e-06	1	0.290448	0.293042	NA	NA	6.54018	2	9	15.5561	-27.1122	-25.6122
32	-0.164565	0.0333436	0.0655793	-2.5094	0.485017	0.0197262	0.171391	2.82988	0.411652	0.346281	0.506986	1e-06	1	0.355181	0.309505	NA	NA	6.29708	2	9	15.315	-26.63	-25.13
33	-0.170037	0.0133971	0.0554227	-3.06801	0.498872	0.00741354	0.145104	3.43803	0.511206	0.456896	1	1e-06	1	0.115343	1	NA	NA	9.41267	2	9	16.2231	-28.4462	-26.9462
34	-0.18076	0.00893742	0.0544426	-3.3202	0.524636	0.00525582	0.143441	3.65751	0.550534	0.500593	1	1e-06	1	0.0798432	1	NA	NA	11.0238	2	9	16.5515	-29.1029	-27.6029
35	-0.165365	0.0324763	0.065479	-2.52546	0.48589	0.0194227	0.171125	2.83938	0.414747	0.349718	0.490758	1e-06	1	0.335132	0.260719	NA	NA	6.37795	2	9	15.3981	-26.7961	-25.2961
36	-0.164721	0.0317733	0.0648816	-2.5388	0.485782	0.0186132	0.169529	2.86548	0.417306	0.352562	0.518937	1e-06	1	0.355564	0.337455	NA	NA	6.4455	2	9	15.3686	-26.7372	-25.2372
37	-0.160091	0.0402798	0.0668665	-2.39419	0.472103	0.0241388	0.174438	2.70641	0.389091	0.321212	0.374689	1e-06	1	0.42354	0.101174	NA	NA	5.73214	2	9	15.2414	-26.4829	-24.9829
38	-0.173163	0.0104799	0.053768	-3.22056	0.505333	0.00586131	0.140858	3.58754	0.535413	0.483792	1	1e-06	1	0.0953616	1	NA	NA	10.372	2	9	16.3911	-28.7822	-27.2822
39	-0.168017	0.0280015	0.0642307	-2.61584	0.493625	0.0168476	0.168664	2.92669	0.431911	0.36879	0.602173	1e-06	1	0.302854	0.438859	NA	NA	6.84259	2	9	15.4431	-26.8862	-25.3862
40	-0.170547	0.0135504	0.0557166	-3.06097	0.499623	0.00750423	0.145648	3.43034	0.510058	0.45562	1	1e-06	1	0.112059	1	NA	NA	9.36953	2	9	16.2595	-28.5191	-27.0191
41	-0.170344	0.0145925	0.0564953	-3.01519	0.498412	0.00864668	0.149181	3.34098	0.502526	0.447251	1	1e-06	1	0.18306	1	NA	NA	9.0914	2	9	15.8743	-27.7487	-26.2487
42	-0.181631	0.00933971	0.0551637	-3.29259	0.527787	0.00542105	0.145092	3.63761	0.546397	0.495996	1	1e-06	1	0.08376	1	NA	NA	10.8411	2	9	16.4976	-28.9953	-27.4953
43	-0.17038	0.0138266	0.0558898	-3.04849	0.498488	0.00779208	0.146332	3.40655	0.508017	0.453352	1	1e-06	1	0.1085	1	NA	NA	9.29331	2	9	16.2584	-28.5168	-27.0168
44	-0.168241	0.0121213	0.0537509	-3.13002	0.493428	0.00673703	0.141031	3.49872	0.521201	0.468001	1	1e-06	1	0.12066	1	NA	NA	9.79703	2	9	16.186	-28.3719	-26.8719
45	-0.180435	0.00965286	0.0551464	-3.27193	0.524869	0.00556868	0.144977	3.62035	0.543276	0.492529	1	1e-06	1	0.0799369	1	NA	NA	10.7055	2	9	16.5262	-29.0525	-27.5525
46	-0.160148	0.0410258	0.0672045	-2.38299	0.472978	0.0243867	0.175166	2.70018	0.386865	0.318739	0.373821	1e-06	1	0.438298	0.102531	NA	NA	5.67867	2	9	15.1818	-26.3637	-24.8637
47	-0.170355	0.0110831	0.053475	-3.18568	0.495543	0.00653887	0.140871	3.51771	0.529991	0.477768	1	1e-06	1	0.104356	1	NA	NA	10.1486	2	9	16.3236	-28.6471	-27.1471
48	-0.163483	0.0331892	0.065075	-2.51223	0.48277	0.0196392	0.170434	2.83259	0.412198	0.346887	0.492635	1e-06	1	0.308048	0.212944	NA	NA	6.31129	2	9	15.4427	-26.8853	-25.3853
49	-0.158806	0.0414233	0.0668065	-2.37711	0.469572	0.0246367	0.174306	2.69395	0.385693	0.317437	0.380414	1e-06	1	0.46298	0.141303	NA	NA	5.65066	2	9	15.1572	-26.3145	-24.8145
50	-0.180533	0.00907498	0.0545314	-3.31062	0.523803	0.00533125	0.143573	3.64834	0.549102	0.499003	1	1e-06	1	0.0845788	1	NA	NA	10.9602	2	9	16.5091	-29.0183	-27.5183
51	-0.157578	0.0284894	0.0604835	-2.6053	0.472268	0.0162265	0.160102	2.94979	0.429932	0.366592	0.774526	1e-06	1	0.37046	0.76609	NA	NA	6.7876	2	9	15.3382	-26.6765	-25.1765
52	-0.162426	0.0132823	0.0528501	-3.07333	0.482619	0.00752815	0.140774	3.42832	0.512073	0.457858	1	1e-06	1	0.216223	1	NA	NA	9.44537	2	9	15.6836	-27.3672	-25.8672
53	-0.160771	0.0113176	0.050674	-3.17265	0.479181	0.00643395	0.135822	3.52802	0.527949	0.475498	1	1e-06	1	0.170915	1	NA	NA	10.0657	2	9	15.9005	-27.8011	-26.3011
54	-0.160693	0.0246248	0.0596431	-2.69424	0.480342	0.0141851	0.158389	3.03267	0.446459	0.384954	0.758107	1e-06	1	0.380595	0.711269	NA	NA	7.25895	2	9	15.3277	-26.6554	-25.1554
55	-0.154907	0.0224876	0.056336	-2.74971	0.464112	0.0133329	0.151128	3.07098	0.456551	0.396167	1	1e-06	1	0.336064	1	NA	NA	7.56088	2	9	15.4162	-26.8324	-25.3324
56	-0.155715	0.016464	0.0529491	-2.94085	0.463681	0.0102136	0.14326	3.23663	0.490044	0.433382	1	1e-06	1	0.270581	1	NA	NA	8.64858	2	9	15.5714	-27.1427	-25.6427
57	-0.163359	0.0197605	0.057748	-2.82882	0.489055	0.0112017	0.153836	3.17906	0.470657	0.411841	0.907629	1e-06	1	0.327316	0.880908	NA	NA	8.00221	2	9	15.4622	-26.9244	-25.4244
58	-0.155803	0.0246185	0.0578248	-2.6944	0.463824	0.0147325	0.15413	3.0093	0.446487	0.384986	0.87454	1e-06	1	0.375255	0.870812	NA	NA	7.25978	2	9	15.3314	-26.6628	-25.1628
59	-0.159862	0.0210223	0.0572793	-2.79092	0.477735	0.0122419	0.15293	3.12388	0.463942	0.404379	0.940878	1e-06	1	0.334825	0.924237	NA	NA	7.78921	2	9	15.4167	-26.8335	-25.3335
60	-0.157124	0.0306298	0.0613494	-2.56114	0.46799	0.0178148	0.1618	2.89239	0.421573	0.357303	0.676513	1e-06	1	0.403459	0.677145	NA	NA	6.55944	2	9	15.265	-26.53	-25.03
61	-0.158023	0.0277213	0.0602689	-2.62197	0.472698	0.015972	0.159721	2.95952	0.433061	0.370068	0.872603	1e-06	1	0.344811	0.88571	NA	NA	6.87473	2	9	15.4105	-26.821	-25.321
62	-0.15829	0.0265018	0.0597454	-2.64941	0.473736	0.0152574	0.158561	2.98771	0.43818	0.375756	0.90844	1e-06	1	0.338714	0.920112	NA	NA	7.01937	2	9	15.4367	-26.8734	-25.3734
63	-0.155769	0.0249105	0.057967	-2.6872	0.469922	0.0137117	0.153889	3.05365	0.445165	0.383517	0.932983	1e-06	1	0.337173	0.933737	NA	NA	7.22104	2	9	15.4277	-26.8555	-25.3555
64	-0.158703	0.0207442	0.0566987	-2.79907	0.47335	0.0125439	0.152263	3.10876	0.465393	0.405992	1	1e-06	1	0.28245	1	NA	NA	7.83478	2	9	15.54	-27.08	-25.58
65	-0.163025	0.01569	0.0548816	-2.97049	0.487024	0.00896761	0.146779	3.31809	0.495057	0.438952	1	1e-06	1	0.258117	1	NA	NA	8.8238	2	9	15.6089	-27.2178	-25.7178
66	-0.157068	0.0141544	0.0517692	-3.03401	0.465497	0.00899054	0.140359	3.31648	0.505637	0.450707	1	1e-06	1	0.355884	1	NA	NA	9.20523	2	9	15.3533	-26.7065	-25.2065
67	-0.161307	0.0165136	0.054885	-2.939	0.481228	0.00981252	0.14754	3.26167	0.48973	0.433033	0.99559	1e-06	1	0.300839	0.993164	NA	NA	8.63771	2	9	15.4954	-26.9907	-25.4907
68	-0.157558	0.0258209	0.0591146	-2.66529	0.46925	0.0151012	0.156727	2.99406	0.441125	0.379028	0.80866	1e-06	1	0.379338	0.83129	NA	NA	7.10378	2	9	15.3341	-26.6681	-25.1681
69	-0.157705	0.02973	0.0611422	-2.57931	0.47258	0.0167223	0.16122	2.93128	0.425025	0.361139	0.683327	1e-06	1	0.387289	0.647196	NA	NA	6.65286	2	9	15.3345	-26.6691	-25.1691
70	-0.1613	0.023524	0.0592542	-2.72217	0.481954	0.0135563	0.157465	3.0607	0.451561	0.390624	0.765543	1e-06	1	0.379505	0.711599	NA	NA	7.41022	2	9	15.3297	-26.6595	-25.1595
71	-0.161881	0.0107966	0.0505563	-3.202	0.481887	0.00610673	0.135312	3.56131	0.532536	0.480595	1	1e-06	1	0.164231	1	NA	NA	10.2528	2	9	15.9306	-27.8611	-26.3611
72	-0.157289	0.0302869	0.0612496	-2.568	0.470245	0.0173593	0.161691	2.9083	0.422879	0.358754	0.795732	1e-06	1	0.368066	0.794991	NA	NA	6.59464	2	9	15.3562	-26.7124	-25.2124
73	-0.16035	0.0194675	0.0565016	-2.83797	0.480253	0.0112827	0.151281	3.17458	0.472267	0.41363	0.973784	1e-06	1	0.319686	0.964769	NA	NA	8.05408	2	9	15.411	-26.8219	-25.3219
74	-0.15773	0.024723	0.0585963	-2.69181	0.47422	0.0136756	0.155213	3.05528	0.446013	0.384459	0.920957	1e-06	1	0.330766	0.91779	NA	NA	7.24586	2	9	15.4665	-26.9329	-25.4329
75	-0.15964	0.013602	0.0521935	-3.05862	0.4777	0.0075935	0.139562	3.42286	0.509674	0.455193	1	1e-06	1	0.214969	1	NA	NA	9.35513	2	9	15.7509	-27.5018	-26.0018
76	-0.156753	0.0215893	0.0564951	-2.77463	0.467652	0.0129649	0.151427	3.0883	0.461033	0.401147	1	1e-06	1	0.268692	1	NA	NA	7.6986	2	9	15.561	-27.1219	-25.6219
77	-0.156506	0.0331146	0.0622637	-2.5136	0.468065	0.0189393	0.163955	2.85483	0.412463	0.347181	0.69865	1e-06	1	0.394141	0.683005	NA	NA	6.31818	2	9	15.2949	-26.5899	-25.0899
78	-0.157176	0.0218127	0.0567764	-2.76834	0.468823	0.0131802	0.152309	3.07811	0.459904	0.399893	1	1e-06	1	0.30023	1	NA	NA	7.6637	2	9	15.4737	-26.9474	-25.4474
79	-0.16412	0.0135633	0.0536273	-3.06038	0.48977	0.00755541	0.142955	3.42604	0.509962	0.455513	1	1e-06	1	0.182557	1	NA	NA	9.36592	2	9	15.7961	-27.5922	-26.0922
80	-0.163924	0.0148278	0.0545447	-3.00533	0.488677	0.00849543	0.145783	3.35208	0.500887	0.44543	1	1e-06	1	0.243961	1	NA	NA	9.03198	2	9	15.6249	-27.2498	-25.7498
81	-0.156205	0.0373889	0.0640288	-2.4396	0.46735	0.0210903	0.167573	2.78894	0.39806	0.331178	0.904047	1e-06	1	0.438332	0.935549	NA	NA	5.95167	2	9	15.2802	-26.5605	-25.0605
82	-0.157354	0.0215994	0.0567173	-2.77435	0.469235	0.013077	0.152202	3.08297	0.460981	0.40109	1	1e-06	1	0.306833	1	NA	NA	7.69701	2	9	15.4593	-26.9186	-25.4186
83	-0.157338	0.0146399	0.0522164	-3.01319	0.474652	0.00789622	0.139679	3.39817	0.502194	0.446883	1	1e-06	1	0.240544	1	NA	NA	9.07934	2	9	15.6607	-27.3214	-25.8214
84	-0.158282	0.0258311	0.0593919	-2.66505	0.473289	0.0147819	0.157383	3.00724	0.441081	0.378978	0.920099	1e-06	1	0.340497	0.922842	NA	NA	7.1025	2	9	15.4078	-26.8156	-25.3156
85	-0.163512	0.0144728	0.054138	-3.02028	0.487273	0.00845398	0.145231	3.35516	0.503368	0.448187	1	1e-06	1	0.249405	1	NA	NA	9.12208	2	9	15.6109	-27.2218	-25.7218
86	-0.161409	0.0152049	0.053986	-2.98984	0.481062	0.00877911	0.144401	3.33143	0.498303	0.442559	1	1e-06	1	0.226575	1	NA	NA	8.93912	2	9	15.6206	-27.2413	-25.7413
87	-0.156929	0.0278357	0.0599088	-2.61946	0.472052	0.015476	0.158463	2.97895	0.43259	0.369545	0.801807	1e-06	1	0.352376	0.787862	NA	NA	6.86156	2	9	15.4149	-26.8298	-25.3298
88	-0.156091	0.0188282	0.0546072	-2.85844	0.465109	0.0115612	0.147214	3.15941	0.475851	0.417612	1	1e-06	1	0.296027	1	NA	NA	8.17068	2	9	15.4978	-26.9956	-25.4956
89	-0.162483	0.0206343	0.0579815	-2.80232	0.487487	0.011579	0.154344	3.15845	0.46597	0.406634	0.91357	1e-06	1	0.328026	0.885927	NA	NA	7.853	2	9	15.4505	-26.901	-25.401
90	-0.162959	0.012864	0.0526839	-3.09315	0.484584	0.00736614	0.140782	3.44209	0.515283	0.461426	1	1e-06	1	0.202458	1	NA	NA	9.56755	2	9	15.7609	-27.5218	-26.0218
91	-0.157905	0.0206	0.0563275	-2.80334	0.471439	0.0122103	0.150837	3.12548	0.466151	0.406835	0.98693	1e-06	1	0.339834	0.988915	NA	NA	7.8587	2	9	15.4001	-26.8001	-25.3001
92	-0.154355	0.0252065	0.0575955	-2.67999	0.463862	0.0135488	0.151537	3.06104	0.443838	0.382043	0.870054	1e-06	1	0.428941	0.900161	NA	NA	7.18234	2	9	15.2434	-26.4868	-24.9868
93	-0.156581	0.0375637	0.0642578	-2.43676	0.468243	0.0212863	0.168234	2.78328	0.397502	0.330558	0.867129	1e-06	1	0.4381	0.904498	NA	NA	5.9378	2	9	15.2758	-26.5515	-25.0515
94	-0.157857	0.0292862	0.0609845	-2.58848	0.469326	0.0172583	0.161176	2.91188	0.426761	0.363067	0.692241	1e-06	1	0.389299	0.70587	NA	NA	6.70025	2	9	15.2892	-26.5784	-25.0784
95	-0.153694	0.0302966	0.0598543	-2.56781	0.46224	0.0166117	0.157473	2.93536	0.422842	0.358713	0.738791	1e-06	1	0.453979	0.776256	NA	NA	6.59364	2	9	15.2225	-26.4449	-24.9449
96	-0.155251	0.0218306	0.056091	-2.76784	0.463601	0.0131735	0.150597	3.07842	0.459814	0.399793	1	1e-06	1	0.25325	1	NA	NA	7.66092	2	9	15.6098	-27.2196	-25.7196
97	-0.162296	0.0167769	0.0554049	-2.92927	0.483669	0.00971119	0.147994	3.26816	0.488073	0.431192	1	1e-06	1	0.304524	1	NA	NA	8.58062	2	9	15.4754	-26.9508	-25.4508
98	-0.158737	0.0138765	0.0521087	-3.04626	0.47617	0.00769227	0.139447	3.41469	0.507651	0.452946	1	1e-06	1	0.234283	1	NA	NA	9.27972	2	9	15.693	-27.386	-25.886
99	-0.158586	0.0256938	0.0594331	-2.6683	0.47561	0.0145415	0.157625	3.01736	0.441682	0.379647	0.83221	1e-06	1	0.368553	0.807207	NA	NA	7.11985	2	9	15.3489	-26.6977	-25.1977
100	-0.160376	0.0138618	0.0526355	-3.04692	0.479503	0.00776198	0.140658	3.40899	0.507759	0.453066	1	1e-06	1	0.200845	1	NA	NA	9.28373	2	9	15.7553	-27.5107	-26.0107
