# Supplementary material for: Neuroanatomy of the late Cretaceous Thescelosaurus neglectus (Neornithischia: Thescelosauridae) reveals novel ecological specialisations within Dinosauria
Source: Sci Rep. 2023 Nov 6;13:19224. doi: 10.1038/s41598-023-45658-3 (PMC10628235; doi:10.1038/s41598-023-45658-3)
Supplement: Supplementary file 8 — Supplementary Information 8. [file 41598_2023_45658_MOESM8_ESM.txt]

#Supplementary Data object for Button & Zanno (2023) Neuroanatomy of the Late Cretaceous Thescelosaurus neglectus (Neornithischia: Thescelosauridae) reveals novel ecological specialisations within Dinosauria.

#R script for pgls analyses of semicircular canal and olfactory ratio data in ornithischians

#Install packages
install.packages("caper")
library (caper)

#Read-in phylogenetic trees. Note that two analyses will be performed across two sets of trees, each with a different neonornithischian backbone topology (see main text of paper).
trees1<-read.nexus("SD1.nexus")
trees2<-read.nexus("SD2.nexus")
#Combine 100 phylogenetic trees, 50 from each alternative topology
trees3<-trees1[1:50]
trees4<-trees2[1:50]
trees<-c(trees3,trees4)

#Pgls analyses of olfactory ratio~body mass

#read in olfactory ratio data - given as supplementary data object SD3
olf.data<-read.table("SD5.txt", header=TRUE, row.names=1, na.strings="?")
#Drop Alligator data to perform dinosaur regressions
olf.data2<-olf.data[4:29,1:2]

olf.bm<-olf.data2[complete.cases(olf.data2),]
olf.bm<-as.data.frame(olf.bm)
species<-c(rownames(olf.bm))
olf.bm<-cbind(olf.bm,species)
colnames(olf.bm)<-c("Log.OR","Log.BM","species")

#Matrices to store results of interest
olf.bm_results<-matrix(nrow=100, ncol=23)
colnames(olf.bm_results)<-c("coefficient","p","stderr","t","intercept","intercept_p","intercept_stderr","intercept_t","r2","adj_r2","lambda","lambda_lb","lambda_ub","lambda_lb_p","lambda_ub_p","lambda_lci","lambda_uci","f_stat","df1","df2","loglik","aic","aicc")
olf.bm_residuals<-matrix(nrow=25,ncol=100)
rownames(olf.bm_residuals)<-c(rownames(olf.bm))

#Perform pgls of ASC height~skull length across 100 alternate tree topologies
for (i in 1:100) {
  tree<-trees[[i]]
  drop.names<-setdiff(tree$tip.label,rownames(olf.bm))
  phy<-drop.tip(tree,drop.names)
  comp.data<-comparative.data(phy,olf.bm,names.col="species",vcv=TRUE,vcv.dim=3,warn.dropped=TRUE)
  olf.bm_pgls<-pgls(Log.OR~Log.BM,data=comp.data,lambda="ML")
  olf.bm_summ<-summary(olf.bm_pgls)
  
  olf.bm_results[i,1]<-olf.bm_summ$coefficients[2,1]
  olf.bm_results[i,2]<-olf.bm_summ$coefficients[2,4]
  olf.bm_results[i,3]<-olf.bm_summ$coefficients[2,2]
  olf.bm_results[i,4]<-olf.bm_summ$coefficients[2,3]
  olf.bm_results[i,5]<-olf.bm_summ$coefficients[1,1]
  olf.bm_results[i,6]<-olf.bm_summ$coefficients[1,4]
  olf.bm_results[i,7]<-olf.bm_summ$coefficients[1,2]
  olf.bm_results[i,8]<-olf.bm_summ$coefficients[1,3]
  olf.bm_results[i,9]<-olf.bm_summ$r.squared
  olf.bm_results[i,10]<-olf.bm_summ$adj.r.squared[1,1]
  olf.bm_results[i,11]<-olf.bm_summ$param.CI$lambda$opt
  olf.bm_results[i,12]<-olf.bm_summ$param.CI$lambda$bounds.val[[1]]
  olf.bm_results[i,13]<-olf.bm_summ$param.CI$lambda$bounds.val[[2]]
  olf.bm_results[i,14]<-olf.bm_summ$param.CI$lambda$bounds.p[[1]]
  olf.bm_results[i,15]<-olf.bm_summ$param.CI$lambda$bounds.p[[2]]
  olf.bm_results[i,16]<-olf.bm_summ$param.CI$lambda$ci.val[[1]]
  olf.bm_results[i,17]<-olf.bm_summ$param.CI$lambda$ci.val[[2]]
  olf.bm_results[i,18]<-olf.bm_summ$fstatistic[[1]]
  olf.bm_results[i,19]<-olf.bm_summ$df[[1]]
  olf.bm_results[i,20]<-olf.bm_summ$df[[2]]
  olf.bm_results[i,21]<-olf.bm_pgls$model$log.lik[1,1]
  olf.bm_results[i,22]<-olf.bm_pgls$aic[[1]]
  olf.bm_results[i,23]<-olf.bm_pgls$aicc[[1]]
  
  olf.bm_residuals[,i]<-olf.bm_pgls$residuals[,1]
  
  print(i)
}
#Save results (results from pgls regressions of scc data collected as Supplementary Data object SD6)
write.table(olf.bm_results, "olf_bm_results.txt", sep="\t")
write.table(olf.bm_residuals, "olf_bm_residuals.txt", sep="\t")

#Pgls analyses of semicircular canal height data

#Read-in scc data - given as Supplementary Data object SD4
scc.data<-read.table("SD3.txt", header=TRUE, row.names=1, na.strings="?")

#ASC height~Skull length regression. Get data:
asc.sl_data<-cbind(scc.data$Log.ASC.,scc.data$Log.SL.)
rownames(asc.sl_data)<-rownames(scc.data)
colnames(asc.sl_data)<-c("Log.ASC","Log.SL")

#Prepare data for analyses
asc.sl<-asc.sl_data[complete.cases(asc.sl_data),]
asc.sl<-as.data.frame(asc.sl)
species<-c(rownames(asc.sl))
asc.sl<-cbind(asc.sl,species)

#Matrices to store results of interest
asc.sl_results<-matrix(nrow=100, ncol=23)
colnames(asc.sl_results)<-c("coefficient","p","stderr","t","intercept","intercept_p","intercept_stderr","intercept_t","r2","adj_r2","lambda","lambda_lb","lambda_ub","lambda_lb_p","lambda_ub_p","lambda_lci","lambda_uci","f_stat","df1","df2","loglik","aic","aicc")
asc.sl_residuals<-matrix(nrow=10,ncol=100)
rownames(asc.sl_residuals)<-c(rownames(asc.sl))

#Perform pgls of ASC height~skull length across 100 alternate tree topologies
for (i in 1:100) {
  tree<-trees[[i]]
  drop.names<-setdiff(tree$tip.label,rownames(asc.sl))
  phy<-drop.tip(tree,drop.names)
  comp.data<-comparative.data(phy,asc.sl,names.col="species",vcv=TRUE,vcv.dim=3,warn.dropped=TRUE)
  asc.sl_pgls<-pgls(Log.ASC~Log.SL,data=comp.data,lambda="ML")
  asc.sl_summ<-summary(asc.sl_pgls)
  
  asc.sl_results[i,1]<-asc.sl_summ$coefficients[2,1]
  asc.sl_results[i,2]<-asc.sl_summ$coefficients[2,4]
  asc.sl_results[i,3]<-asc.sl_summ$coefficients[2,2]
  asc.sl_results[i,4]<-asc.sl_summ$coefficients[2,3]
  asc.sl_results[i,5]<-asc.sl_summ$coefficients[1,1]
  asc.sl_results[i,6]<-asc.sl_summ$coefficients[1,4]
  asc.sl_results[i,7]<-asc.sl_summ$coefficients[1,2]
  asc.sl_results[i,8]<-asc.sl_summ$coefficients[1,3]
  asc.sl_results[i,9]<-asc.sl_summ$r.squared
  asc.sl_results[i,10]<-asc.sl_summ$adj.r.squared[1,1]
  asc.sl_results[i,11]<-asc.sl_summ$param.CI$lambda$opt
  asc.sl_results[i,12]<-asc.sl_summ$param.CI$lambda$bounds.val[[1]]
  asc.sl_results[i,13]<-asc.sl_summ$param.CI$lambda$bounds.val[[2]]
  asc.sl_results[i,14]<-asc.sl_summ$param.CI$lambda$bounds.p[[1]]
  asc.sl_results[i,15]<-asc.sl_summ$param.CI$lambda$bounds.p[[2]]
  asc.sl_results[i,16]<-asc.sl_summ$param.CI$lambda$ci.val[[1]]
  asc.sl_results[i,17]<-asc.sl_summ$param.CI$lambda$ci.val[[2]]
  asc.sl_results[i,18]<-asc.sl_summ$fstatistic[[1]]
  asc.sl_results[i,19]<-asc.sl_summ$df[[1]]
  asc.sl_results[i,20]<-asc.sl_summ$df[[2]]
  asc.sl_results[i,21]<-asc.sl_pgls$model$log.lik[1,1]
  asc.sl_results[i,22]<-asc.sl_pgls$aic[[1]]
  asc.sl_results[i,23]<-asc.sl_pgls$aicc[[1]]
  
  asc.sl_residuals[,i]<-asc.sl_pgls$residuals[,1]
  
  print(i)
}
#Save results (results from pgls regressions of scc data collected as Supplementary Data object SD4)
write.table(asc.sl_results, "asc_sl_results.txt", sep="\t")
write.table(asc.sl_residuals, "asc_sl_residuals.txt", sep="\t")

#Repeat for PSC height~Skull length
psc.sl_data<-cbind(scc.data$Log.PSC.,scc.data$Log.SL.)
rownames(psc.sl_data)<-rownames(scc.data)
colnames(psc.sl_data)<-c("Log.PSC","Log.SL")

psc.sl<-psc.sl_data[complete.cases(psc.sl_data),]
psc.sl<-as.data.frame(psc.sl)
species<-c(rownames(psc.sl))
psc.sl<-cbind(psc.sl,species)

psc.sl_results<-matrix(nrow=100, ncol=23)
colnames(psc.sl_results)<-c("coefficient","p","stderr","t","intercept","intercept_p","intercept_stderr","intercept_t","r2","adj_r2","lambda","lambda_lb","lambda_ub","lambda_lb_p","lambda_ub_p","lambda_lci","lambda_uci","f_stat","df1","df2","loglik","aic","aicc")
psc.sl_residuals<-matrix(nrow=10,ncol=100)
rownames(psc.sl_residuals)<-c(rownames(psc.sl))

for (i in 1:100) {
  tree<-trees[[i]]
  drop.names<-setdiff(tree$tip.label,rownames(asc.sl))
  phy<-drop.tip(tree,drop.names)
  comp.data<-comparative.data(phy,psc.sl,names.col="species",vcv=TRUE,vcv.dim=3,warn.dropped=TRUE)
  psc.sl_pgls<-pgls(Log.PSC~Log.SL,data=comp.data,lambda="ML")
  psc.sl_summ<-summary(psc.sl_pgls)
  
  psc.sl_results[i,1]<-psc.sl_summ$coefficients[2,1]
  psc.sl_results[i,2]<-psc.sl_summ$coefficients[2,4]
  psc.sl_results[i,3]<-psc.sl_summ$coefficients[2,2]
  psc.sl_results[i,4]<-psc.sl_summ$coefficients[2,3]
  psc.sl_results[i,5]<-psc.sl_summ$coefficients[1,1]
  psc.sl_results[i,6]<-psc.sl_summ$coefficients[1,4]
  psc.sl_results[i,7]<-psc.sl_summ$coefficients[1,2]
  psc.sl_results[i,8]<-psc.sl_summ$coefficients[1,3]
  psc.sl_results[i,9]<-psc.sl_summ$r.squared
  psc.sl_results[i,10]<-psc.sl_summ$adj.r.squared[1,1]
  psc.sl_results[i,11]<-psc.sl_summ$param.CI$lambda$opt
  psc.sl_results[i,12]<-psc.sl_summ$param.CI$lambda$bounds.val[[1]]
  psc.sl_results[i,13]<-psc.sl_summ$param.CI$lambda$bounds.val[[2]]
  psc.sl_results[i,14]<-psc.sl_summ$param.CI$lambda$bounds.p[[1]]
  psc.sl_results[i,15]<-psc.sl_summ$param.CI$lambda$bounds.p[[2]]
  psc.sl_results[i,16]<-psc.sl_summ$param.CI$lambda$ci.val[[1]]
  psc.sl_results[i,17]<-psc.sl_summ$param.CI$lambda$ci.val[[2]]
  psc.sl_results[i,18]<-psc.sl_summ$fstatistic[[1]]
  psc.sl_results[i,19]<-psc.sl_summ$df[[1]]
  psc.sl_results[i,20]<-psc.sl_summ$df[[2]]
  psc.sl_results[i,21]<-psc.sl_pgls$model$log.lik[1,1]
  psc.sl_results[i,22]<-psc.sl_pgls$aic[[1]]
  psc.sl_results[i,23]<-psc.sl_pgls$aicc[[1]]

  psc.sl_residuals[,i]<-psc.sl_pgls$residuals[,1]
  
  print(i)
}
write.table(psc.sl_results, "psc_sl_results.txt", sep="\t")
write.table(psc.sl_residuals, "psc_sl_residuals.txt", sep="\t")

#Repeat for ASC height~PSC height
asc.psc_data<-cbind(scc.data$Log.ASC.,scc.data$Log.PSC.)
rownames(asc.psc_data)<-rownames(scc.data)
colnames(asc.psc_data)<-c("Log.ASC","Log.PSC")

asc.psc<-asc.psc_data[complete.cases(asc.psc_data),]
asc.psc<-as.data.frame(asc.psc)
species<-c(rownames(asc.psc))
asc.psc<-cbind(asc.psc,species)

asc.psc_results<-matrix(nrow=100, ncol=23)
colnames(asc.psc_results)<-c("coefficient","p","stderr","t","intercept","intercept_p","intercept_stderr","intercept_t","r2","adj_r2","lambda","lambda_lb","lambda_ub","lambda_lb_p","lambda_ub_p","lambda_lci","lambda_uci","f_stat","df1","df2","loglik","aic","aicc")
asc.psc_residuals<-matrix(nrow=12,ncol=100)
rownames(asc.psc_residuals)<-c(rownames(asc.psc))

for (i in 1:100) {
  tree<-trees[[i]]
  drop.names<-setdiff(tree$tip.label,rownames(asc.psc))
  phy<-drop.tip(tree,drop.names)
  comp.data<-comparative.data(phy,asc.psc,names.col="species",vcv=TRUE,vcv.dim=3,warn.dropped=TRUE)
  asc.psc_pgls<-pgls(Log.ASC~Log.PSC,data=comp.data,lambda="ML")
  asc.psc_summ<-summary(asc.psc_pgls)
  
  asc.psc_results[i,1]<-asc.psc_summ$coefficients[2,1]
  asc.psc_results[i,2]<-asc.psc_summ$coefficients[2,4]
  asc.psc_results[i,3]<-asc.psc_summ$coefficients[2,2]
  asc.psc_results[i,4]<-asc.psc_summ$coefficients[2,3]
  asc.psc_results[i,5]<-asc.psc_summ$coefficients[1,1]
  asc.psc_results[i,6]<-asc.psc_summ$coefficients[1,4]
  asc.psc_results[i,7]<-asc.psc_summ$coefficients[1,2]
  asc.psc_results[i,8]<-asc.psc_summ$coefficients[1,3]
  asc.psc_results[i,9]<-asc.psc_summ$r.squared
  asc.psc_results[i,10]<-asc.psc_summ$adj.r.squared[1,1]
  asc.psc_results[i,11]<-asc.psc_summ$param.CI$lambda$opt
  asc.psc_results[i,12]<-asc.psc_summ$param.CI$lambda$bounds.val[[1]]
  asc.psc_results[i,13]<-asc.psc_summ$param.CI$lambda$bounds.val[[2]]
  asc.psc_results[i,14]<-asc.psc_summ$param.CI$lambda$bounds.p[[1]]
  asc.psc_results[i,15]<-asc.psc_summ$param.CI$lambda$bounds.p[[2]]
  asc.psc_results[i,16]<-asc.psc_summ$param.CI$lambda$ci.val[[1]]
  asc.psc_results[i,17]<-asc.psc_summ$param.CI$lambda$ci.val[[2]]
  asc.psc_results[i,18]<-asc.psc_summ$fstatistic[[1]]
  asc.psc_results[i,19]<-asc.psc_summ$df[[1]]
  asc.psc_results[i,20]<-asc.psc_summ$df[[2]]
  asc.psc_results[i,21]<-asc.psc_pgls$model$log.lik[1,1]
  asc.psc_results[i,22]<-asc.psc_pgls$aic[[1]]
  asc.psc_results[i,23]<-asc.psc_pgls$aicc[[1]]
  
  asc.psc_residuals[,i]<-asc.psc_pgls$residuals[,1]
  
  print(i)
}
write.table(asc.psc_results, "asc_psc_results.txt", sep="\t")
write.table(asc.psc_residuals, "asc_psc_residuals.txt", sep="\t")

#Repeat for ASC:PSC height ratio~skull length
asc.psc.sl_data<-cbind(scc.data$Log.ASC.PSC.,scc.data$Log.SL.)
rownames(asc.psc.sl_data)<-rownames(scc.data)
colnames(asc.psc.sl_data)<-c("Log.ASC_PSC","Log.SL")

asc.psc.sl<-asc.psc.sl_data[complete.cases(asc.psc.sl_data),]
asc.psc.sl<-as.data.frame(asc.psc.sl)
species<-c(rownames(asc.psc.sl))
asc.psc.sl<-cbind(asc.psc.sl,species)

asc.psc.sl_results<-matrix(nrow=100, ncol=23)
colnames(asc.psc.sl_results)<-c("coefficient","p","stderr","t","intercept","intercept_p","intercept_stderr","intercept_t","r2","adj_r2","lambda","lambda_lb","lambda_ub","lambda_lb_p","lambda_ub_p","lambda_lci","lambda_uci","f_stat","df1","df2","loglik","aic","aicc")
asc.psc.sl_residuals<-matrix(nrow=11,ncol=100)
rownames(asc.psc.sl_residuals)<-c(rownames(asc.psc.sl))

for (i in 1:100) {
  tree<-trees[[i]]
  drop.names<-setdiff(tree$tip.label,rownames(asc.psc.sl))
  phy<-drop.tip(tree,drop.names)
  comp.data<-comparative.data(phy,asc.psc.sl,names.col="species",vcv=TRUE,vcv.dim=3,warn.dropped=TRUE)
  asc.psc.sl_pgls<-pgls(Log.ASC_PSC~Log.SL,data=comp.data,lambda="ML")
  asc.psc.sl_summ<-summary(asc.psc.sl_pgls)
  
  asc.psc.sl_results[i,1]<-asc.psc.sl_summ$coefficients[2,1]
  asc.psc.sl_results[i,2]<-asc.psc.sl_summ$coefficients[2,4]
  asc.psc.sl_results[i,3]<-asc.psc.sl_summ$coefficients[2,2]
  asc.psc.sl_results[i,4]<-asc.psc.sl_summ$coefficients[2,3]
  asc.psc.sl_results[i,5]<-asc.psc.sl_summ$coefficients[1,1]
  asc.psc.sl_results[i,6]<-asc.psc.sl_summ$coefficients[1,4]
  asc.psc.sl_results[i,7]<-asc.psc.sl_summ$coefficients[1,2]
  asc.psc.sl_results[i,8]<-asc.psc.sl_summ$coefficients[1,3]
  asc.psc.sl_results[i,9]<-asc.psc.sl_summ$r.squared
  asc.psc.sl_results[i,10]<-asc.psc.sl_summ$adj.r.squared[1,1]
  asc.psc.sl_results[i,11]<-asc.psc.sl_summ$param.CI$lambda$opt
  asc.psc.sl_results[i,12]<-asc.psc.sl_summ$param.CI$lambda$bounds.val[[1]]
  asc.psc.sl_results[i,13]<-asc.psc.sl_summ$param.CI$lambda$bounds.val[[2]]
  asc.psc.sl_results[i,14]<-asc.psc.sl_summ$param.CI$lambda$bounds.p[[1]]
  asc.psc.sl_results[i,15]<-asc.psc.sl_summ$param.CI$lambda$bounds.p[[2]]
  asc.psc.sl_results[i,16]<-asc.psc.sl_summ$param.CI$lambda$ci.val[[1]]
  asc.psc.sl_results[i,17]<-asc.psc.sl_summ$param.CI$lambda$ci.val[[2]]
  asc.psc.sl_results[i,18]<-asc.psc.sl_summ$fstatistic[[1]]
  asc.psc.sl_results[i,19]<-asc.psc.sl_summ$df[[1]]
  asc.psc.sl_results[i,20]<-asc.psc.sl_summ$df[[2]]
  asc.psc.sl_results[i,21]<-asc.psc.sl_pgls$model$log.lik[1,1]
  asc.psc.sl_results[i,22]<-asc.psc.sl_pgls$aic[[1]]
  asc.psc.sl_results[i,23]<-asc.psc.sl_pgls$aicc[[1]]
  
  asc.psc.sl_residuals[,i]<-asc.psc.sl_pgls$residuals[,1]
  
  print(i)
}
write.table(asc.psc.sl_results, "asc_psc_sl_results.txt", sep="\t")
write.table(asc.psc.sl_residuals, "asc_psc_sl_residuals.txt", sep="\t")
